# Supplementary material for: (4-Methyl­piperazin-1-yl)(2,3,4-tri­meth­oxy­benzyl­idene)amine
Source: Acta Crystallogr Sect E Struct Rep Online. 2014 Mar 29;70(Pt 4):o500. doi: 10.1107/S1600536814006291 (PMC3998554; doi:10.1107/S1600536814006291)
Supplement: Supplementary file 1 [file e-70-0o500-sup1.cif]

##############################################################################
#                                                                            #
# This CIF contains the data in a paper accepted for publication in          #
# Acta Crystallographica Section E. It conforms to the requirements of       #
# Notes for Authors for Acta Crystallographica Section E, and has been       #
# peer reviewed under the auspices of the IUCr Commission on Journals.       #
#                                                                            #
# Full details of the Crystallographic Information File format               #
# are given in the paper "The Crystallographic Information File (CIF):       #
# a New Standard Archive File for Crystallography" by S. R. Hall, F. H.      #
# Allen and I. D. Brown [Acta Cryst. (1991), A47, 655-685].                  #
#                                                                            #
# The current version of the core CIF dictionary is obtainable from          #
# ftp://ftp.iucr.org/pub/cif_core.dic.                                       #
#                                                                            #
# Software is freely available for graphical display of the structure(s)     #
# in this CIF. For information consult the CIF software page                 #
# http://www.iucr.org/resources/cif/software.                                #
#                                                                            #
# This file may be used for bona fide research purposes within the           #
# scientific community so long as proper attribution is given to the journal # 
# article from which it was obtained.                                        #
#                                                                            #
##############################################################################
data_I
_database_code_depnum_ccdc_archive 'CCDC 992877'
_audit_creation_method
;
  Olex2 1.2
  (compiled Apr 23 2013 17:54:37, GUI svn.r4466)
;
_journal_date_recd_electronic     2014-03-17
_journal_date_accepted     2014-03-20
_journal_name_full     'Acta Crystallographica, Section E'
_journal_year     2014
_journal_volume     70
_journal_issue      4
_journal_page_first     o500
_journal_page_last     o500
_journal_paper_category     QO
_journal_paper_doi     10.1107/S1600536814006291
_journal_coeditor_code     HG5389
_publ_contact_author_name     'Jasinski, Jerry P.'
_publ_contact_author_address
;
Department of Chemistry
Keene State College
229 Main Street
Keene, New Hampshire 03435, USA
;
_publ_contact_author_email     jjasinski@keene.edu
_publ_contact_author_fax     ?
_publ_contact_author_phone     '603 358-2563'
_publ_section_title
;
(4-Methylpiperazin-1-yl)(2,3,4-trimethoxybenzylidene)amine
;
loop_
    _publ_author_name
    _publ_author_address
    'Kavitha, Channappa N.'
;
Department of Studies in Chemistry
University of Mysore
Manasagangotri, Mysore 570 006, India
;
    'Jasinski, Jerry P.'
;
Department of Chemistry
Keene State College
229 Main Street
Keene, NH 03435-2001, USA
;
    'Kaur, Manpreet'
;
Department of Studies in Chemistry
University of Mysore
Manasagangotri, Mysore 570 006, India
;
    'Yathirajan, H.S.'
;
Department of Studies in Chemistry
University of Mysore
Manasagangotri, Mysore 570 006, India
;
_chemical_name_systematic
;
(4-Methylpiperazin-1-yl)(2,3,4-trimethoxybenzylidene)amine
;
_chemical_name_common
;
(4-Methylpiperazin-1-yl)-(2,3,4-trimethoxybenzylidene)amine
;
_chemical_formula_moiety     'C15 H23 N3 O3'
_chemical_formula_sum     'C15 H23 N3 O3'
_chemical_formula_iupac     'C15 H23 N3 O3'
_chemical_formula_weight     293.36
_chemical_melting_point     ?
_shelx_space_group_comment
;
The symmetry employed for this shelxl refinement is uniquely defined
by the following loop, which should always be used as a source of
symmetry information in preference to the above space-group names.
They are only intended as comments.
;
_space_group_crystal_system     orthorhombic
_space_group_name_H-M_alt     'P b c a'
_space_group_name_Hall     '-P 2ac 2ab'
loop_
    _space_group_symop_operation_xyz
    'x, y, z'
    '-x+1/2, -y, z+1/2'
    'x+1/2, -y+1/2, -z'
    '-x, y+1/2, -z+1/2'
    '-x, -y, -z'
    'x-1/2, y, -z-1/2'
    '-x-1/2, y-1/2, z'
    'x, -y-1/2, z-1/2'
_cell_length_a     7.84207(14)
_cell_length_b     14.2305(3)
_cell_length_c     27.6218(5)
_cell_angle_alpha     90
_cell_angle_beta     90
_cell_angle_gamma     90
_cell_volume     3082.49(10)
_cell_formula_units_Z     8
_cell_measurement_reflns_used     8346
_cell_measurement_theta_min     4.5200
_cell_measurement_theta_max     71.5090
_cell_measurement_temperature     173(2)
_exptl_crystal_description     irregular
_exptl_crystal_colour     colourless
_exptl_crystal_size_max     0.30
_exptl_crystal_size_mid     0.26
_exptl_crystal_size_min     0.18
_exptl_crystal_density_diffrn     1.264
_exptl_crystal_density_meas     ?
_exptl_crystal_density_method     ?
_exptl_crystal_F_000     1264
_exptl_absorpt_coefficient_mu     0.725
_exptl_absorpt_correction_type     multi-scan
_exptl_absorpt_process_details
;
(CrysAlis PRO and CrysAlis RED; Agilent, 2012)
;
_shelx_estimated_absorpt_T_min     ?
_shelx_estimated_absorpt_T_max     ?
_exptl_absorpt_correction_T_min     0.28947
_exptl_absorpt_correction_T_max     1.00000
_exptl_special_details     ?
_diffrn_ambient_temperature     173(2)
_diffrn_radiation_type     CuK\a
_diffrn_radiation_wavelength     1.54184
_diffrn_measurement_device_type     'Agilent Xcalibur (Eos, Gemini)'
_diffrn_measurement_method     '\w scans'
_diffrn_detector_area_resol_mean     16.0416
_diffrn_reflns_number     19693
_diffrn_reflns_av_R_equivalents     0.0506
_diffrn_reflns_theta_min     3.200
_diffrn_reflns_theta_max     71.308
_diffrn_reflns_theta_full     67.684
_diffrn_measured_fraction_theta_max     0.995
_diffrn_measured_fraction_theta_full     1.000
_diffrn_reflns_limit_h_min     -9
_diffrn_reflns_limit_h_max     9
_diffrn_reflns_limit_k_min     -14
_diffrn_reflns_limit_k_max     17
_diffrn_reflns_limit_l_min     -33
_diffrn_reflns_limit_l_max     33
_refine_special_details     ?
_reflns_number_total     2978
_reflns_number_gt     2643
_reflns_threshold_expression     I>2\s(I)
_refine_ls_structure_factor_coef     Fsqd
_refine_ls_matrix_type     full
_refine_ls_R_factor_all     0.0443
_refine_ls_R_factor_gt     0.0395
_refine_ls_wR_factor_gt     0.1089
_refine_ls_wR_factor_ref     0.1133
_refine_ls_goodness_of_fit_ref     1.040
_refine_ls_restrained_S_all     1.040
_refine_ls_number_reflns     2978
_refine_ls_number_parameters     195
_refine_ls_number_restraints     0
_refine_ls_hydrogen_treatment     constr
_refine_ls_weighting_scheme     calc
_refine_ls_weighting_details
              'w=1/[\s^2^(Fo^2^)+(0.0679P)^2^+0.5881P] where P=(Fo^2^+2Fc^2^)/3'
_atom_sites_solution_hydrogens     geom
_atom_sites_solution_primary     direct
_atom_sites_solution_secondary     ?
_refine_ls_shift/su_max     0.001
_refine_ls_shift/su_mean     0.000
_refine_diff_density_max     0.231
_refine_diff_density_min     -0.169
_refine_ls_extinction_method     'SHELXL2012 (Sheldrick, 2008)'
_refine_ls_extinction_coef     0.00092(14)
_refine_ls_extinction_expression
                                  'Fc^*^=kFc[1+0.001xFc^2^\l^3^/sin(2\q)]^-1/4^'
loop_
    _atom_type_symbol
    _atom_type_description
    _atom_type_scat_dispersion_real
    _atom_type_scat_dispersion_imag
    _atom_type_scat_source
    'C' 'C' 0.0181 0.0091
                         'International Tables Vol C Tables 4.2.6.8 and 6.1.1.4'
    'H' 'H' 0.0000 0.0000
                         'International Tables Vol C Tables 4.2.6.8 and 6.1.1.4'
    'N' 'N' 0.0311 0.0180
                         'International Tables Vol C Tables 4.2.6.8 and 6.1.1.4'
    'O' 'O' 0.0492 0.0322
                         'International Tables Vol C Tables 4.2.6.8 and 6.1.1.4'
_computing_data_collection     'CrysAlis PRO (Agilent, 2012)'
_computing_cell_refinement     'CrysAlis PRO (Agilent, 2012)'
_computing_data_reduction     'CrysAlis RED (Agilent, 2012)'
_computing_structure_solution     'SUPERFLIP (Palatinus & Chapuis, 2007)'
_computing_structure_refinement     'SHELXL2012 (Sheldrick, 2008)'
_computing_molecular_graphics     'OLEX2 (Dolomanov <i>et al.</i>, 2009)'
_computing_publication_material     'OLEX2 (Dolomanov <i>et al.</i>, 2009)'
loop_
    _atom_site_type_symbol
    _atom_site_label
    _atom_site_fract_x
    _atom_site_fract_y
    _atom_site_fract_z
    _atom_site_U_iso_or_equiv
    _atom_site_adp_type
    _atom_site_calc_flag
    _atom_site_occupancy
    _atom_site_disorder_assembly
    _atom_site_disorder_group
    O O1 0.29270(12) 0.40317(7) 0.53704(3) 0.0368(2) Uani d 1 . .
    O O2 0.27459(11) 0.21257(6) 0.51816(3) 0.0335(2) Uani d 1 . .
    O O3 0.44344(12) 0.08844(6) 0.57497(3) 0.0352(2) Uani d 1 . .
    N N1 0.44972(15) 0.77433(8) 0.70944(4) 0.0362(3) Uani d 1 . .
    N N2 0.54792(13) 0.60211(7) 0.66430(4) 0.0295(2) Uani d 1 . .
    N N3 0.54620(13) 0.50677(7) 0.65387(4) 0.0302(2) Uani d 1 . .
    C C1 0.44272(17) 0.76304(9) 0.65706(5) 0.0357(3) Uani d 1 . .
    H H1A 0.5484 0.7854 0.6429 0.043 Uiso calc 1 . .
    H H1B 0.3503 0.8008 0.6442 0.043 Uiso calc 1 . .
    C C2 0.41546(17) 0.66106(9) 0.64310(5) 0.0353(3) Uani d 1 . .
    H H2A 0.3045 0.6404 0.6544 0.042 Uiso calc 1 . .
    H H2B 0.4179 0.6550 0.6081 0.042 Uiso calc 1 . .
    C C3 0.56104(18) 0.61506(9) 0.71668(5) 0.0351(3) Uani d 1 . .
    H H3A 0.6555 0.5782 0.7291 0.042 Uiso calc 1 . .
    H H3B 0.4573 0.5931 0.7321 0.042 Uiso calc 1 . .
    C C4 0.58872(19) 0.71782(10) 0.72874(5) 0.0372(3) Uani d 1 . .
    H H4A 0.5946 0.7257 0.7636 0.045 Uiso calc 1 . .
    H H4B 0.6960 0.7388 0.7150 0.045 Uiso calc 1 . .
    C C5 0.46406(15) 0.47565(9) 0.61694(4) 0.0286(3) Uani d 1 . .
    H H5 0.4013 0.5165 0.5976 0.034 Uiso calc 1 . .
    C C6 0.47012(14) 0.37502(9) 0.60550(4) 0.0279(3) Uani d 1 . .
    C C7 0.38193(14) 0.34008(9) 0.56495(4) 0.0276(3) Uani d 1 . .
    C C8 0.37692(14) 0.24401(9) 0.55517(4) 0.0278(3) Uani d 1 . .
    C C9 0.46380(15) 0.18119(9) 0.58557(4) 0.0285(3) Uani d 1 . .
    C C10 0.55834(16) 0.21556(9) 0.62441(4) 0.0318(3) Uani d 1 . .
    H H10 0.6207 0.1746 0.6438 0.038 Uiso calc 1 . .
    C C11 0.55890(16) 0.31101(9) 0.63400(4) 0.0309(3) Uani d 1 . .
    H H11 0.6207 0.3331 0.6604 0.037 Uiso calc 1 . .
    C C12 0.4689(2) 0.87309(11) 0.72222(6) 0.0494(4) Uani d 1 . .
    H H12A 0.5711 0.8974 0.7078 0.074 Uiso calc 1 . .
    H H12B 0.4757 0.8792 0.7568 0.074 Uiso calc 1 . .
    H H12C 0.3724 0.9078 0.7105 0.074 Uiso calc 1 . .
    C C13 0.3389(2) 0.40626(11) 0.48695(5) 0.0441(3) Uani d 1 . .
    H H13A 0.2757 0.3594 0.4695 0.066 Uiso calc 1 . .
    H H13B 0.4588 0.3941 0.4837 0.066 Uiso calc 1 . .
    H H13C 0.3132 0.4673 0.4741 0.066 Uiso calc 1 . .
    C C14 0.36197(19) 0.16466(11) 0.47953(5) 0.0398(3) Uani d 1 . .
    H H14A 0.2870 0.1586 0.4522 0.060 Uiso calc 1 . .
    H H14B 0.3962 0.1034 0.4903 0.060 Uiso calc 1 . .
    H H14C 0.4610 0.2001 0.4703 0.060 Uiso calc 1 . .
    C C15 0.51186(19) 0.02173(9) 0.60812(5) 0.0400(3) Uani d 1 . .
    H H15A 0.4813 -0.0405 0.5980 0.060 Uiso calc 1 . .
    H H15B 0.4666 0.0333 0.6399 0.060 Uiso calc 1 . .
    H H15C 0.6338 0.0274 0.6089 0.060 Uiso calc 1 . .
loop_
    _atom_site_aniso_label
    _atom_site_aniso_U_11
    _atom_site_aniso_U_22
    _atom_site_aniso_U_33
    _atom_site_aniso_U_12
    _atom_site_aniso_U_13
    _atom_site_aniso_U_23
    O1 0.0377(5) 0.0364(5) 0.0363(5) 0.0096(4) -0.0095(4) -0.0018(4)
    O2 0.0263(4) 0.0382(5) 0.0360(5) 0.0000(3) -0.0049(3) -0.0069(4)
    O3 0.0389(5) 0.0280(5) 0.0388(5) -0.0006(4) -0.0020(4) 0.0006(4)
    N1 0.0396(6) 0.0337(6) 0.0353(6) -0.0016(4) 0.0053(4) -0.0043(5)
    N2 0.0288(5) 0.0294(5) 0.0303(5) -0.0002(4) -0.0043(4) -0.0007(4)
    N3 0.0277(5) 0.0297(5) 0.0331(5) -0.0011(4) -0.0009(4) -0.0004(4)
    C1 0.0374(7) 0.0333(7) 0.0366(7) 0.0029(5) -0.0056(5) -0.0002(5)
    C2 0.0347(6) 0.0356(7) 0.0355(6) 0.0017(5) -0.0098(5) -0.0020(5)
    C3 0.0395(7) 0.0360(7) 0.0298(6) -0.0035(5) -0.0063(5) 0.0019(5)
    C4 0.0438(7) 0.0399(7) 0.0278(6) -0.0075(6) -0.0038(5) -0.0022(5)
    C5 0.0250(6) 0.0323(6) 0.0286(6) 0.0000(5) 0.0003(4) 0.0007(5)
    C6 0.0234(5) 0.0328(6) 0.0276(6) -0.0008(4) 0.0031(4) -0.0001(5)
    C7 0.0220(5) 0.0323(6) 0.0285(6) 0.0021(4) 0.0015(4) 0.0016(5)
    C8 0.0213(5) 0.0352(7) 0.0269(6) -0.0012(4) 0.0015(4) -0.0022(5)
    C9 0.0260(6) 0.0293(6) 0.0300(6) -0.0006(4) 0.0045(4) -0.0010(5)
    C10 0.0322(6) 0.0335(7) 0.0297(6) 0.0031(5) -0.0026(5) 0.0040(5)
    C11 0.0297(6) 0.0363(7) 0.0267(6) -0.0005(5) -0.0022(4) -0.0017(5)
    C12 0.0702(11) 0.0380(8) 0.0400(8) -0.0030(7) 0.0069(7) -0.0063(6)
    C13 0.0510(8) 0.0443(8) 0.0370(7) 0.0011(6) -0.0104(6) 0.0083(6)
    C14 0.0409(7) 0.0442(8) 0.0343(7) 0.0017(6) -0.0051(5) -0.0104(6)
    C15 0.0428(7) 0.0310(7) 0.0462(8) 0.0045(6) -0.0006(6) 0.0029(6)
_geom_special_details
;
 All esds (except the esd in the dihedral angle between two l.s. planes)
 are estimated using the full covariance matrix.  The cell esds are taken
 into account individually in the estimation of esds in distances, angles
 and torsion angles; correlations between esds in cell parameters are only
 used when they are defined by crystal symmetry.  An approximate (isotropic)
 treatment of cell esds is used for estimating esds involving l.s. planes.
;
loop_
    _geom_bond_atom_site_label_1
    _geom_bond_atom_site_label_2
    _geom_bond_site_symmetry_2
    _geom_bond_distance
    _geom_bond_publ_flag
    O1 C7 . 1.3747(15) ?
    O1 C13 . 1.4308(17) ?
    O2 C8 . 1.3745(14) ?
    O2 C14 . 1.4397(16) ?
    O3 C9 . 1.3614(15) ?
    O3 C15 . 1.4239(16) ?
    N1 C1 . 1.4570(17) ?
    N1 C4 . 1.4556(19) ?
    N1 C12 . 1.4567(18) ?
    N2 N3 . 1.3871(14) ?
    N2 C2 . 1.4579(16) ?
    N2 C3 . 1.4623(16) ?
    N3 C5 . 1.2852(16) ?
    C1 H1A . 0.9700 ?
    C1 H1B . 0.9700 ?
    C1 C2 . 1.5167(18) ?
    C2 H2A . 0.9700 ?
    C2 H2B . 0.9700 ?
    C3 H3A . 0.9700 ?
    C3 H3B . 0.9700 ?
    C3 C4 . 1.5154(18) ?
    C4 H4A . 0.9700 ?
    C4 H4B . 0.9700 ?
    C5 H5 . 0.9300 ?
    C5 C6 . 1.4673(17) ?
    C6 C7 . 1.4071(17) ?
    C6 C11 . 1.3908(18) ?
    C7 C8 . 1.3941(18) ?
    C8 C9 . 1.4032(18) ?
    C9 C10 . 1.3928(18) ?
    C10 H10 . 0.9300 ?
    C10 C11 . 1.3838(18) ?
    C11 H11 . 0.9300 ?
    C12 H12A . 0.9600 ?
    C12 H12B . 0.9600 ?
    C12 H12C . 0.9600 ?
    C13 H13A . 0.9600 ?
    C13 H13B . 0.9600 ?
    C13 H13C . 0.9600 ?
    C14 H14A . 0.9600 ?
    C14 H14B . 0.9600 ?
    C14 H14C . 0.9600 ?
    C15 H15A . 0.9600 ?
    C15 H15B . 0.9600 ?
    C15 H15C . 0.9600 ?
loop_
    _geom_angle_atom_site_label_1
    _geom_angle_atom_site_label_2
    _geom_angle_atom_site_label_3
    _geom_angle_site_symmetry_1
    _geom_angle_site_symmetry_3
    _geom_angle
    _geom_angle_publ_flag
    C7 O1 C13 . . 115.69(10) ?
    C8 O2 C14 . . 115.31(10) ?
    C9 O3 C15 . . 117.64(10) ?
    C4 N1 C1 . . 109.32(10) ?
    C4 N1 C12 . . 111.54(12) ?
    C12 N1 C1 . . 110.54(11) ?
    N3 N2 C2 . . 118.20(10) ?
    N3 N2 C3 . . 109.23(10) ?
    C2 N2 C3 . . 112.02(10) ?
    C5 N3 N2 . . 120.44(11) ?
    N1 C1 H1A . . 109.4 ?
    N1 C1 H1B . . 109.4 ?
    N1 C1 C2 . . 111.30(11) ?
    H1A C1 H1B . . 108.0 ?
    C2 C1 H1A . . 109.4 ?
    C2 C1 H1B . . 109.4 ?
    N2 C2 C1 . . 110.37(10) ?
    N2 C2 H2A . . 109.6 ?
    N2 C2 H2B . . 109.6 ?
    C1 C2 H2A . . 109.6 ?
    C1 C2 H2B . . 109.6 ?
    H2A C2 H2B . . 108.1 ?
    N2 C3 H3A . . 109.6 ?
    N2 C3 H3B . . 109.6 ?
    N2 C3 C4 . . 110.43(10) ?
    H3A C3 H3B . . 108.1 ?
    C4 C3 H3A . . 109.6 ?
    C4 C3 H3B . . 109.6 ?
    N1 C4 C3 . . 110.21(11) ?
    N1 C4 H4A . . 109.6 ?
    N1 C4 H4B . . 109.6 ?
    C3 C4 H4A . . 109.6 ?
    C3 C4 H4B . . 109.6 ?
    H4A C4 H4B . . 108.1 ?
    N3 C5 H5 . . 120.3 ?
    N3 C5 C6 . . 119.41(11) ?
    C6 C5 H5 . . 120.3 ?
    C7 C6 C5 . . 120.03(11) ?
    C11 C6 C5 . . 122.24(11) ?
    C11 C6 C7 . . 117.73(11) ?
    O1 C7 C6 . . 117.76(11) ?
    O1 C7 C8 . . 121.16(11) ?
    C8 C7 C6 . . 120.97(11) ?
    O2 C8 C7 . . 118.68(11) ?
    O2 C8 C9 . . 121.42(11) ?
    C7 C8 C9 . . 119.68(11) ?
    O3 C9 C8 . . 115.60(11) ?
    O3 C9 C10 . . 124.65(11) ?
    C10 C9 C8 . . 119.72(11) ?
    C9 C10 H10 . . 120.2 ?
    C11 C10 C9 . . 119.59(11) ?
    C11 C10 H10 . . 120.2 ?
    C6 C11 H11 . . 118.9 ?
    C10 C11 C6 . . 122.20(11) ?
    C10 C11 H11 . . 118.9 ?
    N1 C12 H12A . . 109.5 ?
    N1 C12 H12B . . 109.5 ?
    N1 C12 H12C . . 109.5 ?
    H12A C12 H12B . . 109.5 ?
    H12A C12 H12C . . 109.5 ?
    H12B C12 H12C . . 109.5 ?
    O1 C13 H13A . . 109.5 ?
    O1 C13 H13B . . 109.5 ?
    O1 C13 H13C . . 109.5 ?
    H13A C13 H13B . . 109.5 ?
    H13A C13 H13C . . 109.5 ?
    H13B C13 H13C . . 109.5 ?
    O2 C14 H14A . . 109.5 ?
    O2 C14 H14B . . 109.5 ?
    O2 C14 H14C . . 109.5 ?
    H14A C14 H14B . . 109.5 ?
    H14A C14 H14C . . 109.5 ?
    H14B C14 H14C . . 109.5 ?
    O3 C15 H15A . . 109.5 ?
    O3 C15 H15B . . 109.5 ?
    O3 C15 H15C . . 109.5 ?
    H15A C15 H15B . . 109.5 ?
    H15A C15 H15C . . 109.5 ?
    H15B C15 H15C . . 109.5 ?
loop_
    _geom_torsion_atom_site_label_1
    _geom_torsion_atom_site_label_2
    _geom_torsion_atom_site_label_3
    _geom_torsion_atom_site_label_4
    _geom_torsion_site_symmetry_1
    _geom_torsion_site_symmetry_2
    _geom_torsion_site_symmetry_3
    _geom_torsion_site_symmetry_4
    _geom_torsion
    _geom_torsion_publ_flag
    O1 C7 C8 O2 . . . . -2.82(16) ?
    O1 C7 C8 C9 . . . . -177.37(10) ?
    O2 C8 C9 O3 . . . . 1.80(16) ?
    O2 C8 C9 C10 . . . . -176.27(11) ?
    O3 C9 C10 C11 . . . . -174.78(11) ?
    N1 C1 C2 N2 . . . . -55.98(15) ?
    N2 N3 C5 C6 . . . . 177.42(10) ?
    N2 C3 C4 N1 . . . . 58.01(14) ?
    N3 N2 C2 C1 . . . . -177.82(10) ?
    N3 N2 C3 C4 . . . . 171.89(10) ?
    N3 C5 C6 C7 . . . . -179.49(11) ?
    N3 C5 C6 C11 . . . . 1.57(18) ?
    C1 N1 C4 C3 . . . . -59.88(14) ?
    C2 N2 N3 C5 . . . . 19.32(17) ?
    C2 N2 C3 C4 . . . . -55.19(14) ?
    C3 N2 N3 C5 . . . . 148.93(11) ?
    C3 N2 C2 C1 . . . . 53.86(14) ?
    C4 N1 C1 C2 . . . . 59.20(14) ?
    C5 C6 C7 O1 . . . . 0.35(16) ?
    C5 C6 C7 C8 . . . . -175.85(10) ?
    C5 C6 C11 C10 . . . . 177.07(11) ?
    C6 C7 C8 O2 . . . . 173.26(10) ?
    C6 C7 C8 C9 . . . . -1.30(16) ?
    C7 C6 C11 C10 . . . . -1.90(18) ?
    C7 C8 C9 O3 . . . . 176.20(10) ?
    C7 C8 C9 C10 . . . . -1.88(17) ?
    C8 C9 C10 C11 . . . . 3.11(18) ?
    C9 C10 C11 C6 . . . . -1.20(19) ?
    C11 C6 C7 O1 . . . . 179.34(10) ?
    C11 C6 C7 C8 . . . . 3.14(17) ?
    C12 N1 C1 C2 . . . . -177.65(12) ?
    C12 N1 C4 C3 . . . . 177.56(11) ?
    C13 O1 C7 C6 . . . . 122.85(12) ?
    C13 O1 C7 C8 . . . . -60.96(15) ?
    C14 O2 C8 C7 . . . . 119.41(12) ?
    C14 O2 C8 C9 . . . . -66.14(15) ?
    C15 O3 C9 C8 . . . . -172.57(11) ?
    C15 O3 C9 C10 . . . . 5.40(17) ?
_shelx_hkl_checksum     44419
_shelx_res_checksum     31745
_iucr_refine_instructions_details
;
TITL HSY-671 in Pbca #61
CELL 1.54184 7.842072 14.23047 27.621812 90 90 90
ZERR 8 0.000143 0.000255 0.000504 0 0 0
LATT 1
SYMM 0.5-X,-Y,0.5+Z
SYMM 0.5+X,0.5-Y,-Z
SYMM -X,0.5+Y,0.5-Z
SFAC C H N O
UNIT 120 184 24 24
EQIV $1 0.5-X,-0.5+Y,+Z
L.S. 25
PLAN  10
HTAB C15 O1_$1
REM reset to Pbca #61
BOND $h
MORE -1
CONF
fmap 2
acta
OMIT 0 0 6
REM <HKL>H:/Prof.Yathirajan%202014/HSY-671/HSY-671-mk/HSY-671.hkl</HKL>
WGHT    0.067900    0.588100
EXTI    0.000921
FVAR       3.24438
O1    4    0.292705    0.403166    0.537043    11.00000    0.03775    0.03640 =
         0.03634   -0.00176   -0.00945    0.00961
O2    4    0.274594    0.212569    0.518155    11.00000    0.02633    0.03822 =
         0.03599   -0.00692   -0.00490   -0.00001
O3    4    0.443437    0.088439    0.574974    11.00000    0.03889    0.02798 =
         0.03877    0.00058   -0.00199   -0.00058
N1    3    0.449723    0.774332    0.709443    11.00000    0.03955    0.03369 =
         0.03534   -0.00431    0.00532   -0.00157
N2    3    0.547920    0.602113    0.664295    11.00000    0.02876    0.02943 =
         0.03034   -0.00073   -0.00430   -0.00019
N3    3    0.546196    0.506765    0.653874    11.00000    0.02768    0.02967 =
         0.03314   -0.00039   -0.00088   -0.00110
C1    1    0.442716    0.763035    0.657055    11.00000    0.03736    0.03327 =
         0.03657   -0.00019   -0.00559    0.00292
AFIX  23
H1A   2    0.548423    0.785374    0.642910    11.00000   -1.20000
H1B   2    0.350310    0.800810    0.644163    11.00000   -1.20000
AFIX   0
C2    1    0.415457    0.661056    0.643101    11.00000    0.03470    0.03558 =
         0.03547   -0.00204   -0.00984    0.00165
AFIX  23
H2A   2    0.304528    0.640362    0.654401    11.00000   -1.20000
H2B   2    0.417858    0.655018    0.608129    11.00000   -1.20000
AFIX   0
C3    1    0.561043    0.615063    0.716682    11.00000    0.03949    0.03596 =
         0.02977    0.00189   -0.00632   -0.00352
AFIX  23
H3A   2    0.655490    0.578205    0.729078    11.00000   -1.20000
H3B   2    0.457326    0.593075    0.732104    11.00000   -1.20000
AFIX   0
C4    1    0.588718    0.717822    0.728735    11.00000    0.04376    0.03992 =
         0.02784   -0.00217   -0.00381   -0.00752
AFIX  23
H4A   2    0.594650    0.725651    0.763579    11.00000   -1.20000
H4B   2    0.695967    0.738836    0.714992    11.00000   -1.20000
AFIX   0
C5    1    0.464055    0.475646    0.616942    11.00000    0.02497    0.03232 =
         0.02861    0.00074    0.00032    0.00004
AFIX  43
H5    2    0.401330    0.516547    0.597643    11.00000   -1.20000
AFIX   0
C6    1    0.470117    0.375016    0.605496    11.00000    0.02337    0.03285 =
         0.02755   -0.00014    0.00314   -0.00075
C7    1    0.381930    0.340078    0.564947    11.00000    0.02196    0.03228 =
         0.02853    0.00160    0.00153    0.00210
C8    1    0.376916    0.244012    0.555166    11.00000    0.02131    0.03518 =
         0.02690   -0.00220    0.00153   -0.00125
C9    1    0.463799    0.181189    0.585574    11.00000    0.02602    0.02932 =
         0.03005   -0.00100    0.00447   -0.00061
C10   1    0.558342    0.215564    0.624415    11.00000    0.03223    0.03346 =
         0.02966    0.00399   -0.00262    0.00306
AFIX  43
H10   2    0.620709    0.174626    0.643786    11.00000   -1.20000
AFIX   0
C11   1    0.558897    0.311009    0.634000    11.00000    0.02967    0.03633 =
         0.02668   -0.00174   -0.00223   -0.00051
AFIX  43
H11   2    0.620706    0.333094    0.660386    11.00000   -1.20000
AFIX   0
C12   1    0.468861    0.873090    0.722215    11.00000    0.07019    0.03798 =
         0.04002   -0.00631    0.00694   -0.00300
AFIX 137
H12A  2    0.571143    0.897403    0.707801    11.00000   -1.50000
H12B  2    0.475696    0.879156    0.756775    11.00000   -1.50000
H12C  2    0.372354    0.907793    0.710486    11.00000   -1.50000
AFIX   0
C13   1    0.338880    0.406263    0.486954    11.00000    0.05099    0.04430 =
         0.03697    0.00826   -0.01037    0.00112
AFIX 137
H13A  2    0.275707    0.359437    0.469510    11.00000   -1.50000
H13B  2    0.458751    0.394141    0.483681    11.00000   -1.50000
H13C  2    0.313161    0.467288    0.474063    11.00000   -1.50000
AFIX   0
C14   1    0.361967    0.164663    0.479528    11.00000    0.04086    0.04419 =
         0.03434   -0.01039   -0.00512    0.00166
AFIX 137
H14A  2    0.287020    0.158604    0.452226    11.00000   -1.50000
H14B  2    0.396192    0.103368    0.490313    11.00000   -1.50000
H14C  2    0.460953    0.200071    0.470288    11.00000   -1.50000
AFIX   0
C15   1    0.511861    0.021732    0.608124    11.00000    0.04285    0.03096 =
         0.04616    0.00293   -0.00058    0.00450
AFIX 137
H15A  2    0.481312   -0.040544    0.597960    11.00000   -1.50000
H15B  2    0.466597    0.033321    0.639859    11.00000   -1.50000
H15C  2    0.633807    0.027446    0.608902    11.00000   -1.50000
AFIX   0
HKLF 4
REM  HSY-671 in Pbca #61
REM R1 =  0.0395 for    2643 Fo > 4sig(Fo)  and  0.0443 for all    2978 data
REM    195 parameters refined using      0 restraints
END
WGHT      0.0679      0.5886
REM Highest difference peak  0.231,  deepest hole -0.169,  1-sigma level  0.043
Q1    1   0.4570  0.3629  0.5836  11.00000  0.05    0.23
Q2    1   0.4355  0.2976  0.5476  11.00000  0.05    0.21
Q3    1   0.5709  0.2638  0.6176  11.00000  0.05    0.20
Q4    1   0.4995  0.4215  0.6029  11.00000  0.05    0.20
Q5    1   0.4900  0.1585  0.4815  11.00000  0.05    0.20
Q6    1   0.5550  0.2045  0.5937  11.00000  0.05    0.19
Q7    1   0.4726  0.3408  0.6282  11.00000  0.05    0.19
Q8    1   0.4709  0.2170  0.5601  11.00000  0.05    0.18
Q9    1   0.4760  0.2001  0.6111  11.00000  0.05    0.18
Q10   1   0.5535  0.3478  0.6112  11.00000  0.05    0.18
;
