# Supplementary material for: (4-Methyl­piperazin-1-yl)(2,3,4-tri­meth­oxy­benzyl­idene)amine
Source: Acta Crystallogr Sect E Struct Rep Online. 2014 Mar 29;70(Pt 4):o500. doi: 10.1107/S1600536814006291 (PMC3998554; doi:10.1107/S1600536814006291)
Supplement: Supplementary file 2 [file e-70-0o500-Isup2.hkl]

#
# h,k,l, Fc-squared, Fo-squared, sigma(Fo-squared), status flag
#
data_I
_shelx_refln_list_code          4
_shelx_F_calc_maximum      362.09
_exptl_crystal_F_000      1264.00
_reflns_d_resolution_high  0.8138

loop_
 _space_group_symop_operation_xyz
 'x, y, z'
 '-x+1/2, -y, z+1/2'
 'x+1/2, -y+1/2, -z'
 '-x, y+1/2, -z+1/2'
 '-x, -y, -z'
 'x-1/2, y, -z-1/2'
 '-x-1/2, y-1/2, z'
 'x, -y-1/2, z-1/2'

_cell_length_a     7.8421
_cell_length_b    14.2305
_cell_length_c    27.6218
_cell_angle_alpha  90.000
_cell_angle_beta   90.000
_cell_angle_gamma  90.000

_shelx_F_squared_multiplier     1.000

loop_
 _refln_index_h
 _refln_index_k
 _refln_index_l
 _refln_F_squared_calc
 _refln_F_squared_meas
 _refln_F_squared_sigma
 _refln_observed_status
   2   0   0     131106.72     138462.09       570.85 o
   4   0   0       2653.63       3031.21        68.05 o
   6   0   0       2028.12       1991.32        52.29 o
   8   0   0       1301.73       1297.22        42.82 o
   2   1   0      14179.40      13819.43       112.72 o
   4   1   0       3375.68       3858.26        64.47 o
   6   1   0         32.62         37.46         7.01 o
   8   1   0         15.61         13.10         3.30 o
   0   2   0      28393.15      27581.04       166.39 o
   2   2   0        344.15        315.41         7.95 o
   4   2   0       2533.22       2607.95        75.42 o
   6   2   0       2474.54       2366.10        31.65 o
   8   2   0          5.22          4.97         2.94 o
   2   3   0      14324.83      15054.56        86.12 o
   4   3   0       7129.13       8773.71       229.55 o
   6   3   0       5978.00       5966.81        81.28 o
   8   3   0        848.47        881.65        19.37 o
   0   4   0       1215.58       1097.24        28.90 o
   2   4   0        668.28        782.06        13.55 o
   4   4   0        191.91        171.63        12.21 o
   6   4   0        130.30        128.00         6.70 o
   8   4   0         17.91         20.68         2.64 o
   2   5   0         68.36         64.81         5.03 o
   4   5   0        279.19        293.51        20.21 o
   6   5   0         25.59         24.38         2.91 o
   8   5   0        309.13        314.87         9.81 o
   0   6   0       1409.61       1537.02        44.01 o
   2   6   0       1063.79       1198.45        22.16 o
   4   6   0         24.77         22.05         5.29 o
   6   6   0        119.83        105.42         6.26 o
   8   6   0        398.40        403.09        14.59 o
   2   7   0       3113.36       3315.88       106.21 o
   4   7   0         36.75         40.90         7.68 o
   6   7   0        169.29        165.35         7.83 o
   8   7   0        118.72        119.69         7.88 o
   0   8   0       5014.96       5438.08        83.62 o
   2   8   0       3087.36       3161.27        46.06 o
   4   8   0        455.94        385.09        15.87 o
   6   8   0         13.23         11.26         3.26 o
   8   8   0          1.69         -0.88         1.52 o
   2   9   0        430.79        483.27        18.27 o
   4   9   0         18.86         25.60         3.51 o
   6   9   0        562.90        528.70        15.67 o
   8   9   0         31.75         34.30         3.23 o
   0  10   0       6506.24       6408.43       153.41 o
   2  10   0        435.59        381.00        19.75 o
   4  10   0       1935.30       1768.64        32.30 o
   6  10   0         51.96         59.24         5.53 o
   2  11   0         37.13         37.26         4.27 o
   4  11   0        336.51        316.99        12.26 o
   6  11   0       1409.72       1477.10        31.36 o
   0  12   0        551.43        480.02        18.36 o
   2  12   0          0.91          5.32         2.95 o
   4  12   0       1211.55       1234.50        29.44 o
   6  12   0          4.90          6.81         2.39 o
   2  13   0       1266.43       1223.09        28.31 o
   4  13   0        218.58        221.56        12.15 o
   6  13   0        176.58        191.13         7.22 o
   0  14   0        228.24        206.20         9.48 o
   2  14   0        133.80        141.13         6.92 o
   4  14   0          2.41          2.04         2.13 o
   2  15   0         44.88         54.01         4.95 o
   4  15   0         59.65         54.43         4.06 o
   0  16   0        905.32        965.29        31.30 o
   2  16   0         70.25        100.07        10.38 o
   2  17   0         49.50         53.75         6.35 o
   1   1   1       2508.82       2594.20        39.62 o
   2   1   1       2500.79       2530.45        41.29 o
   3   1   1       1210.08       1190.19        39.79 o
   4   1   1       3129.91       3316.83       187.01 o
   5   1   1        124.79        113.10         9.70 o
   6   1   1        718.88        742.72        15.94 o
   7   1   1        121.14        128.01         7.11 o
   8   1   1         70.83         74.72         4.86 o
   9   1   1         20.26         19.85         1.91 o
   0   2   1       2642.98       2516.91        21.54 o
   1   2   1       1303.68       1352.33         9.09 o
   2   2   1        793.64        857.56        14.20 o
   3   2   1        486.76        486.51         9.57 o
   4   2   1        167.43        156.59         6.76 o
   5   2   1        147.24        149.26        10.04 o
   6   2   1        549.23        512.89        10.39 o
   7   2   1        165.10        153.52         6.76 o
   8   2   1        231.60        230.65         7.36 o
   9   2   1         10.23          6.68         1.38 o
   1   3   1        127.78        114.54         3.77 o
   2   3   1        525.79        513.44        12.50 o
   3   3   1          0.08          2.92         1.22 o
   4   3   1        909.77        874.30        27.31 o
   5   3   1        247.92        266.19        15.52 o
   6   3   1        484.86        446.61        12.48 o
   7   3   1         27.34         25.61         2.24 o
   8   3   1         95.37         89.37         4.17 o
   9   3   1         88.33         87.69         3.67 o
   0   4   1       1469.61       1367.20        28.91 o
   1   4   1      11547.33      11781.87       159.97 o
   2   4   1       1609.70       1686.49        35.44 o
   3   4   1        654.05        711.81        10.46 o
   4   4   1         69.43         78.01         6.70 o
   5   4   1        223.63        258.74        24.53 o
   6   4   1         18.21         26.92         2.23 o
   7   4   1        211.55        223.21         5.93 o
   8   4   1         29.49         25.35         2.07 o
   9   4   1         53.10         47.35         3.22 o
   1   5   1       2640.11       2641.92        71.93 o
   2   5   1          0.48          4.16         1.36 o
   3   5   1       1492.42       1481.84        17.95 o
   4   5   1         71.87         63.21         5.40 o
   5   5   1       2646.24       2605.56        76.86 o
   6   5   1          5.90         11.18         1.74 o
   7   5   1          6.80          6.03         1.61 o
   8   5   1         15.80         16.03         1.77 o
   9   5   1         96.54         99.80         6.00 o
   0   6   1        139.87        167.05         8.84 o
   1   6   1       3048.65       3234.53        24.06 o
   2   6   1         62.76         56.99         3.47 o
   3   6   1       1177.93       1109.71        16.50 o
   4   6   1         12.55         12.62         4.72 o
   5   6   1        158.30        140.81         4.83 o
   6   6   1         95.56         86.09         4.05 o
   7   6   1         13.39         14.10         2.39 o
   8   6   1        255.36        251.25         6.22 o
   1   7   1       5524.53       6331.06        74.57 o
   2   7   1       2285.38       2411.16        26.20 o
   3   7   1        863.26        820.21        16.04 o
   4   7   1        487.38        447.05        17.18 o
   5   7   1         79.80         80.33         3.75 o
   6   7   1          0.00          0.36         1.47 o
   7   7   1        507.79        527.22        12.85 o
   8   7   1         16.22         14.66         2.09 o
   0   8   1        472.19        553.04        16.98 o
   1   8   1        242.06        215.42         7.71 o
   2   8   1        100.64        136.34         6.44 o
   3   8   1         29.41          9.96         3.03 o
   4   8   1        108.17         91.13         4.87 o
   5   8   1        195.07        184.59         6.57 o
   6   8   1         75.90         74.69         4.12 o
   7   8   1        132.80        128.17         6.60 o
   8   8   1          3.52          0.45         1.34 o
   1   9   1          1.08          2.35         2.67 o
   2   9   1       3177.59       3102.98        44.58 o
   3   9   1          4.22         11.65         8.03 o
   4   9   1       2146.72       1924.96        25.23 o
   5   9   1        368.50        357.15         9.21 o
   6   9   1        160.60        145.07         5.93 o
   7   9   1         85.10         99.47         5.23 o
   8   9   1          2.93          2.41         1.27 o
   0  10   1        141.65        148.14        18.36 o
   1  10   1         18.55         20.40         5.74 o
   2  10   1        521.03        500.87        13.33 o
   3  10   1       3222.69       2961.03        25.39 o
   4  10   1        327.76        318.12         7.40 o
   5  10   1       1814.13       1697.17        21.83 o
   6  10   1         46.89         43.19         3.47 o
   7  10   1        883.54        927.69        16.45 o
   1  11   1        112.38        100.59         3.51 o
   2  11   1          2.27          2.51         1.47 o
   3  11   1        447.10        396.33        10.55 o
   4  11   1        138.44        133.18         5.28 o
   5  11   1         36.30         37.48         3.32 o
   6  11   1        143.24        155.35         5.89 o
   7  11   1        139.53        155.11         5.95 o
   0  12   1        608.35        562.27        11.31 o
   1  12   1        317.80        302.51         6.83 o
   2  12   1        773.08        748.67        11.43 o
   3  12   1        273.15        280.40        10.11 o
   4  12   1        168.67        183.71         8.28 o
   5  12   1         26.07         26.10         2.73 o
   6  12   1         12.53         14.25         1.96 o
   1  13   1        144.82        114.05         4.31 o
   2  13   1          1.40          3.72         1.77 o
   3  13   1         54.22         47.07         3.94 o
   4  13   1          4.08          5.51         1.90 o
   5  13   1          3.20          3.51         2.09 o
   6  13   1         37.24         39.70         2.50 o
   0  14   1        262.11        248.32         9.12 o
   1  14   1         94.55         90.38         3.80 o
   2  14   1        229.47        218.13         6.42 o
   3  14   1         19.12         24.11         2.91 o
   4  14   1         24.85         23.50         2.39 o
   5  14   1          9.48         11.12         2.01 o
   1  15   1         41.39         53.49         2.93 o
   2  15   1          0.14          3.01         1.72 o
   3  15   1        165.94        176.64         5.59 o
   4  15   1         32.81         42.26         2.57 o
   0  16   1         11.63         16.29         4.04 o
   1  16   1         10.89          9.16         2.46 o
   2  16   1          0.64         -0.27         1.87 o
   3  16   1         33.82         48.63         2.61 o
   1  17   1          0.42          1.78         2.34 o
   2  17   1        124.40        174.70         7.63 o
   0   0   2       8391.00       9045.25        59.11 o
   1   0   2       5360.07       5282.12        39.36 o
   2   0   2      40738.75      32249.82       279.60 o
   3   0   2        702.92        726.09        20.22 o
   4   0   2         71.16         66.66         8.53 o
   5   0   2        172.57        186.16        13.82 o
   6   0   2        498.38        535.44        19.20 o
   7   0   2         15.16          6.75         3.26 o
   8   0   2        904.04        871.49        21.25 o
   9   0   2        104.88        115.19         5.57 o
   1   1   2       1965.97       2307.78        24.16 o
   2   1   2      20260.30      20680.10       358.21 o
   3   1   2         37.21         56.68         3.43 o
   4   1   2        197.49        206.98        11.50 o
   5   1   2        115.90        106.02         8.25 o
   6   1   2        482.51        472.61        15.32 o
   7   1   2         35.13         37.83         4.26 o
   8   1   2         13.77         13.06         2.41 o
   9   1   2         37.02         35.20         2.36 o
   0   2   2        443.98        450.61         6.63 o
   1   2   2       1117.09       1103.87        12.84 o
   2   2   2       3991.08       4046.54        82.31 o
   3   2   2        593.69        694.85        17.74 o
   4   2   2         10.70          4.12         2.34 o
   5   2   2         13.02          5.63         6.59 o
   6   2   2          1.83          1.30         1.80 o
   7   2   2          2.05          4.37         2.11 o
   8   2   2        487.28        468.36        10.30 o
   9   2   2         78.79         79.83         3.17 o
   1   3   2        459.80        499.68         7.40 o
   2   3   2        536.72        452.56         9.62 o
   3   3   2        633.93        673.78        10.70 o
   4   3   2       1079.32       1081.75        29.40 o
   5   3   2        403.09        397.77        18.92 o
   6   3   2          6.58          6.42         1.64 o
   7   3   2          7.05          5.41         1.53 o
   8   3   2          1.91          1.50         1.51 o
   9   3   2          0.36         -0.90         1.32 o
   0   4   2       2519.95       2497.54        48.21 o
   1   4   2        273.11        292.90         5.86 o
   2   4   2        176.10        171.78         4.23 o
   3   4   2        182.07        198.32         5.33 o
   4   4   2        343.09        256.67        11.90 o
   5   4   2        307.40        321.65        17.37 o
   6   4   2          4.60          6.35         1.56 o
   7   4   2         43.68         42.31         2.79 o
   8   4   2        114.67        108.68         3.87 o
   9   4   2          3.80          2.70         1.51 o
   1   5   2        123.12        127.06         4.06 o
   2   5   2        182.61        141.18         4.51 o
   3   5   2         73.16         80.62         4.14 o
   4   5   2          0.92          9.37         3.35 o
   5   5   2          2.01         -0.31         4.63 o
   6   5   2        249.84        214.70         6.59 o
   7   5   2          0.04          1.25         1.63 o
   8   5   2          4.20          5.50         1.32 o
   9   5   2         17.73         20.86         3.02 o
   0   6   2         37.33         70.58         5.37 o
   1   6   2        453.56        514.22         9.69 o
   2   6   2       2148.77       2328.72        21.91 o
   3   6   2         20.24         23.49         2.57 o
   4   6   2         53.21         52.79         5.14 o
   5   6   2        159.51        128.41         4.59 o
   6   6   2         15.87         12.91         1.86 o
   7   6   2         73.91         68.31         3.86 o
   8   6   2         12.58         17.13         2.00 o
   1   7   2       4395.41       4802.68        80.11 o
   2   7   2        122.20        138.51         6.35 o
   3   7   2       2360.28       2308.34        43.05 o
   4   7   2        217.05        227.27        11.19 o
   5   7   2         81.55         80.51         4.07 o
   6   7   2        102.53         99.23         4.09 o
   7   7   2          8.80          8.93         2.32 o
   8   7   2          1.24          1.18         1.56 o
   0   8   2       3198.60       3449.71        83.30 o
   1   8   2         64.77         69.81         5.08 o
   2   8   2       1430.26       1498.69        21.12 o
   3   8   2         52.34         41.02         4.44 o
   4   8   2        382.87        360.79        10.20 o
   5   8   2         10.10         13.08         2.28 o
   6   8   2         21.03         17.07         2.48 o
   7   8   2          7.30          5.39         2.48 o
   8   8   2        171.37        163.47         4.97 o
   1   9   2        245.56        241.85        10.02 o
   2   9   2         37.61         28.38         5.15 o
   3   9   2          3.97          7.31         3.79 o
   4   9   2        237.25        253.24         7.51 o
   5   9   2         50.56         47.35         3.71 o
   6   9   2        396.49        416.07        10.61 o
   7   9   2        811.35        858.17        16.99 o
   8   9   2          2.62          3.32         1.54 o
   0  10   2        125.55         97.56        13.52 o
   1  10   2        235.14        217.46        12.02 o
   2  10   2        905.96        826.01        12.20 o
   3  10   2       2752.03       2495.00        30.89 o
   4  10   2        715.55        699.05        11.70 o
   5  10   2        352.71        323.18         8.20 o
   6  10   2         10.57         13.16         2.18 o
   7  10   2         13.10         16.26         2.56 o
   1  11   2        405.89        389.58         7.17 o
   2  11   2        833.56        743.95        14.03 o
   3  11   2        442.42        422.85        10.92 o
   4  11   2        511.34        502.02        10.01 o
   5  11   2        221.47        215.77         7.11 o
   6  11   2        311.47        348.39         8.37 o
   7  11   2         48.16         52.13         3.68 o
   0  12   2       1608.41       1428.92        19.84 o
   1  12   2        185.88        168.45         5.52 o
   2  12   2        326.25        295.36         7.30 o
   3  12   2        559.94        534.51        15.89 o
   4  12   2        503.31        508.27        13.37 o
   5  12   2          4.69          5.62         1.81 o
   6  12   2         15.83         19.93         2.24 o
   1  13   2         91.22         85.98         3.82 o
   2  13   2        624.03        590.25        10.15 o
   3  13   2          2.08          3.74         1.65 o
   4  13   2         16.63         20.42         2.38 o
   5  13   2         43.85         44.19         2.73 o
   6  13   2        143.77        167.31         4.61 o
   0  14   2        149.18        122.01         5.91 o
   1  14   2         19.69         11.41         1.71 o
   2  14   2         44.81         32.65         2.98 o
   3  14   2         72.00         56.67         4.03 o
   4  14   2         77.38         86.48         4.07 o
   5  14   2         37.91         34.58         3.42 o
   1  15   2         13.23         18.36         1.97 o
   2  15   2         33.99         37.49         2.66 o
   3  15   2         11.26         14.32         1.99 o
   4  15   2         22.95         24.39         2.00 o
   0  16   2        325.68        342.98        12.27 o
   1  16   2         36.26         44.30         3.50 o
   2  16   2         98.18        103.26         4.32 o
   3  16   2          8.96         11.86         1.53 o
   1  17   2        312.85        403.78         9.86 o
   2  17   2         15.04          3.41        10.44 o
   1   1   3       9925.49       9821.51       195.36 o
   2   1   3       3830.74       3845.94       121.10 o
   3   1   3       4421.02       4076.72       157.55 o
   4   1   3          1.82          4.60         2.45 o
   5   1   3        535.29        455.49        15.66 o
   6   1   3         37.96         34.26         3.28 o
   7   1   3        281.33        291.68         9.81 o
   8   1   3          5.26          3.42         2.04 o
   9   1   3        220.40        236.46         5.77 o
   0   2   3          4.79          7.35         1.06 o
   1   2   3         71.52         73.66         2.41 o
   2   2   3       3373.31       3296.36        45.09 o
   3   2   3       2631.74       2600.72        60.53 o
   4   2   3        533.50        541.91        20.31 o
   5   2   3       1553.33       1630.17        50.24 o
   6   2   3          5.19          0.64         1.80 o
   7   2   3        232.27        255.31        11.78 o
   8   2   3         76.69         71.62         4.25 o
   9   2   3        293.83        297.45         7.63 o
   1   3   3        458.13        462.39         7.04 o
   2   3   3       4262.04       4287.56        45.50 o
   3   3   3       1127.94       1081.24        19.80 o
   4   3   3        287.29        338.60        13.24 o
   5   3   3         66.60         75.87         7.66 o
   6   3   3        232.36        221.85         6.22 o
   7   3   3         15.88         12.24         1.82 o
   8   3   3        119.15        109.78         4.32 o
   9   3   3         81.16         84.86         3.59 o
   0   4   3         58.50         74.33         3.46 o
   1   4   3       5436.41       5558.52        51.86 o
   2   4   3        207.40        192.19         4.71 o
   3   4   3       3199.86       3474.79        53.18 o
   4   4   3       1657.54       1804.61        35.00 o
   5   4   3        339.43        347.04        18.91 o
   6   4   3         15.21         18.44         2.09 o
   7   4   3         23.98         24.06         2.25 o
   8   4   3         64.35         62.68         2.85 o
   9   4   3          0.77          0.94         1.51 o
   1   5   3         23.62         10.06         1.83 o
   2   5   3        752.85        879.39        14.14 o
   3   5   3       4013.46       4108.69        74.94 o
   4   5   3       1259.83       1199.39        26.79 o
   5   5   3        491.89        434.16        16.94 o
   6   5   3        290.89        284.70         7.18 o
   7   5   3         69.68         73.09         4.07 o
   8   5   3          0.79          0.13         1.32 o
   9   5   3        114.48        126.66         9.49 o
   0   6   3       2133.47       2264.33        28.38 o
   1   6   3       4300.78       4330.83        65.91 o
   2   6   3          7.00         16.84         2.05 o
   3   6   3        425.09        510.11        13.53 o
   4   6   3        542.81        542.49        22.07 o
   5   6   3        143.22        122.51         4.51 o
   6   6   3          5.73          5.04         1.46 o
   7   6   3         37.26         32.25         2.84 o
   8   6   3          2.27          1.56         1.24 o
   1   7   3       3602.05       3923.10        62.38 o
   2   7   3        602.14        651.39        13.63 o
   3   7   3        172.00        199.64         8.22 o
   4   7   3        239.20        232.48        10.53 o
   5   7   3         41.26         32.32         2.71 o
   6   7   3         23.87         21.08         2.12 o
   7   7   3         12.78         11.66         2.54 o
   8   7   3         71.31         73.30         3.94 o
   0   8   3        601.19        731.52        22.71 o
   1   8   3        362.35        411.24        12.21 o
   2   8   3        333.60        384.51        11.53 o
   3   8   3       1530.02       1445.28        26.79 o
   4   8   3         78.04         84.59         4.59 o
   5   8   3       1904.12       1737.24        25.08 o
   6   8   3         30.01         32.97         2.91 o
   7   8   3         70.39         75.17         5.22 o
   8   8   3          0.46          1.91         1.52 o
   1   9   3         44.97         37.35         4.74 o
   2   9   3        133.75        127.79         7.23 o
   3   9   3        225.60        218.25        12.10 o
   4   9   3        958.54        874.58        12.87 o
   5   9   3         33.35         32.10         3.13 o
   6   9   3       1204.79       1177.86        19.95 o
   7   9   3          8.12         12.02         2.59 o
   8   9   3         91.47         89.17         4.17 o
   0  10   3          1.01         -7.02         7.02 o
   1  10   3       1408.86       1258.34        28.34 o
   2  10   3        369.60        318.93         9.73 o
   3  10   3       1580.43       1510.47        25.31 o
   4  10   3         42.54         46.27         3.34 o
   5  10   3       1994.03       1967.04        19.05 o
   6  10   3         40.08         45.93         3.26 o
   7  10   3        296.56        317.10         8.01 o
   1  11   3       1623.75       1549.07        17.23 o
   2  11   3        892.53        801.67        13.39 o
   3  11   3       1703.99       1628.31        21.81 o
   4  11   3       2764.84       2641.19        22.86 o
   5  11   3        189.31        197.15         5.76 o
   6  11   3        816.10        838.70        12.75 o
   7  11   3        114.41        126.94         5.32 o
   0  12   3         13.53         11.21         2.83 o
   1  12   3        285.33        261.58         6.11 o
   2  12   3         61.71         57.85         3.40 o
   3  12   3         67.15         71.96         5.37 o
   4  12   3          4.59          6.32         2.00 o
   5  12   3          4.42          5.54         1.84 o
   6  12   3         51.29         54.48         3.61 o
   1  13   3        128.85        112.86         4.32 o
   2  13   3         34.20         39.45         3.08 o
   3  13   3        130.64        126.79         5.49 o
   4  13   3          6.66          4.09         1.68 o
   5  13   3          0.58          0.54         1.49 o
   6  13   3         67.27         73.61         3.07 o
   0  14   3        230.90        203.88         7.55 o
   1  14   3          8.36          6.19         1.64 o
   2  14   3        500.14        454.22         9.16 o
   3  14   3        278.99        294.16         7.74 o
   4  14   3         43.22         35.29         3.03 o
   5  14   3        194.93        201.67         5.72 o
   1  15   3         15.77         18.22         2.14 o
   2  15   3         51.85         49.37         3.00 o
   3  15   3          1.34          0.69         1.31 o
   4  15   3          3.24          3.62         1.22 o
   0  16   3         65.13         59.62         4.65 o
   1  16   3          0.08         -0.61         1.80 o
   2  16   3          1.07          5.82         1.65 o
   3  16   3        102.46        113.01         3.81 o
   1  17   3         11.40         19.52         3.04 o
   2  17   3          1.30          3.67         2.43 o
   0   0   4       5459.20       5296.38       353.90 o
   1   0   4      16298.24      15670.99       111.84 o
   2   0   4      68098.30      65144.86      1233.86 o
   3   0   4       5015.80       5385.80       268.38 o
   4   0   4       1791.11       1578.00        84.29 o
   5   0   4       2664.49       2653.73        52.35 o
   6   0   4         65.55         57.51         5.13 o
   7   0   4         38.41         46.38         6.53 o
   8   0   4        579.37        601.39        20.42 o
   9   0   4        126.02        124.12         6.59 o
   1   1   4      68634.71      67297.82       491.65 o
   2   1   4      24739.50      23913.24       356.70 o
   3   1   4       1280.97       1340.01        39.03 o
   4   1   4         67.31         61.39         4.68 o
   5   1   4         62.17         57.00         5.07 o
   6   1   4          3.19          5.58         2.20 o
   7   1   4        683.38        687.07        16.41 o
   8   1   4        739.24        758.28        13.10 o
   9   1   4          0.02          1.46         1.57 o
   0   2   4       9790.98       9852.46        59.20 o
   1   2   4        158.81        125.46         3.35 o
   2   2   4        547.34        495.41        14.51 o
   3   2   4       1551.95       1698.03        45.43 o
   4   2   4       1560.89       1633.62        58.12 o
   5   2   4       2129.70       2194.63        46.01 o
   6   2   4         16.78         24.57         2.38 o
   7   2   4        917.72        953.82        25.21 o
   8   2   4        282.84        268.89         8.06 o
   9   2   4         32.15         31.34         2.54 o
   1   3   4       2366.96       2437.08        45.68 o
   2   3   4       1465.35       1523.60        35.05 o
   3   3   4       1507.15       1562.93        21.50 o
   4   3   4       5234.27       5175.29       100.99 o
   5   3   4        510.90        496.18        18.50 o
   6   3   4        821.56        818.68        16.03 o
   7   3   4        266.49        260.58         7.28 o
   8   3   4          2.96          1.16         1.50 o
   9   3   4         95.09         89.56         3.66 o
   0   4   4      10088.35       9665.84        73.34 o
   1   4   4        144.52        180.46         4.04 o
   2   4   4       3027.30       3180.34        53.93 o
   3   4   4       1296.04       1515.82        28.81 o
   4   4   4        209.13        232.55        10.55 o
   5   4   4       1924.98       1921.15        93.67 o
   6   4   4        410.06        373.12         8.13 o
   7   4   4        481.13        454.66         9.26 o
   8   4   4         76.14         68.45         3.15 o
   9   4   4          5.90          5.68         1.63 o
   1   5   4        953.62       1020.53        10.51 o
   2   5   4         46.27         38.15         2.55 o
   3   5   4        105.79        132.09         5.21 o
   4   5   4         52.43         49.71         4.17 o
   5   5   4          2.93         -0.02         4.63 o
   6   5   4        132.89        122.13         4.48 o
   7   5   4         22.81         22.13         2.32 o
   8   5   4          1.10          1.21         1.55 o
   9   5   4         18.64         18.69         4.16 o
   0   6   4      16848.88      18569.62        97.83 o
   1   6   4       1516.64       1501.75        18.08 o
   2   6   4        913.38        964.19        15.98 o
   3   6   4        116.21        124.51         5.50 o
   4   6   4        168.19        159.51         7.78 o
   5   6   4          2.59          2.97         1.27 o
   6   6   4          1.05          1.40         1.53 o
   7   6   4         39.01         40.64         3.32 o
   8   6   4         56.84         53.94         3.27 o
   1   7   4       5443.74       6395.58        63.49 o
   2   7   4         65.48        104.59         5.22 o
   3   7   4         13.38         14.63         2.56 o
   4   7   4        519.29        503.88        17.52 o
   5   7   4          1.79          2.89         1.42 o
   6   7   4         23.88         28.40         2.68 o
   7   7   4        368.40        348.21        10.90 o
   8   7   4          0.50          0.43         1.63 o
   0   8   4          0.29          4.82         3.35 o
   1   8   4         58.30         54.75         4.64 o
   2   8   4         14.19         14.10         2.99 o
   3   8   4         34.64         31.29         3.70 o
   4   8   4         87.40         71.02         3.66 o
   5   8   4         70.73         80.30         4.55 o
   6   8   4        101.79        102.16         4.68 o
   7   8   4         36.79         34.23         3.78 o
   8   8   4         40.78         44.64         3.01 o
   1   9   4         79.25         48.82         5.86 o
   2   9   4        380.98        355.81        12.04 o
   3   9   4          4.96         -0.31         2.35 o
   4   9   4          6.26          5.10         1.76 o
   5   9   4        147.26        142.99         5.44 o
   6   9   4        335.24        363.51         7.90 o
   7   9   4        229.81        239.79         7.52 o
   8   9   4         25.73         23.41         2.34 o
   0  10   4         22.04          3.45         5.38 o
   1  10   4        701.62        675.24        20.75 o
   2  10   4       1627.37       1546.74        17.52 o
   3  10   4        213.99        212.24         5.94 o
   4  10   4         20.03         21.16         2.42 o
   5  10   4       2181.72       2196.40        22.94 o
   6  10   4         16.94         17.02         2.34 o
   7  10   4        489.53        523.39         9.36 o
   1  11   4        174.72        177.05         5.53 o
   2  11   4         56.10         58.83         3.97 o
   3  11   4        392.48        365.27         9.20 o
   4  11   4        209.31        215.89         6.24 o
   5  11   4        447.98        471.23         8.82 o
   6  11   4          2.89          5.52         1.85 o
   7  11   4         83.82         85.59         3.76 o
   0  12   4        275.31        257.28        10.06 o
   1  12   4        102.32         96.95         4.23 o
   2  12   4         90.01         78.55         3.88 o
   3  12   4        314.77        297.11         8.29 o
   4  12   4         72.87         64.83         3.69 o
   5  12   4          5.57          5.55         1.77 o
   6  12   4        384.99        426.28         9.07 o
   1  13   4        756.43        684.01        10.31 o
   2  13   4          8.40          9.27         1.95 o
   3  13   4         46.82         41.77         2.85 o
   4  13   4        225.34        219.48         6.75 o
   5  13   4          0.35          1.12         1.51 o
   6  13   4        145.26        151.37         4.70 o
   0  14   4        164.89        139.27         6.35 o
   1  14   4         32.55         28.87         2.64 o
   2  14   4         37.10         31.86         2.88 o
   3  14   4         83.71         94.23         4.12 o
   4  14   4         91.41        101.76         4.71 o
   5  14   4         44.75         52.30         3.04 o
   1  15   4         35.18         36.99         2.74 o
   2  15   4         47.64         52.90         2.64 o
   3  15   4          0.36         -0.43         1.24 o
   4  15   4         44.63         49.39         3.04 o
   0  16   4        112.69        116.43        10.08 o
   1  16   4         26.14         30.95         2.94 o
   2  16   4        147.50        153.41         5.81 o
   3  16   4         28.09         33.44         2.17 o
   1  17   4          9.26         17.03         6.72 o
   1   1   5       2018.59       1856.50        41.84 o
   2   1   5         26.11         43.28         3.35 o
   3   1   5          2.63          9.44         2.54 o
   4   1   5        279.35        312.02        14.31 o
   5   1   5        170.74        140.21         8.05 o
   6   1   5         32.40         29.88         3.04 o
   7   1   5         50.92         55.24         3.93 o
   8   1   5          3.09          3.91         2.05 o
   9   1   5         49.24         48.33         3.07 o
   0   2   5       4828.21       4879.19        77.04 o
   1   2   5       1757.89       1707.15        51.02 o
   2   2   5        355.35        400.96        12.41 o
   3   2   5       2847.15       2943.40        55.35 o
   4   2   5         97.96        115.25         6.30 o
   5   2   5       1158.10       1124.68        25.32 o
   6   2   5          2.40          2.55         1.36 o
   7   2   5        428.17        412.84         9.23 o
   8   2   5         53.58         50.90         3.36 o
   9   2   5        120.24        118.53         4.73 o
   1   3   5       2233.51       2248.17        89.28 o
   2   3   5        211.04        228.61         4.72 o
   3   3   5         48.54         50.74         3.01 o
   4   3   5       1420.38       1349.96        43.94 o
   5   3   5         92.59         97.51         7.58 o
   6   3   5        627.35        646.74        12.17 o
   7   3   5        102.78        116.68         4.69 o
   8   3   5          8.51          6.85         1.64 o
   9   3   5        158.86        158.30         5.08 o
   0   4   5        337.16        386.38         5.84 o
   1   4   5       4501.56       4678.53        63.46 o
   2   4   5        410.52        455.72         8.91 o
   3   4   5        968.86       1172.09        15.44 o
   4   4   5       1522.06       1637.31        47.22 o
   5   4   5        424.87        517.02        19.23 o
   6   4   5         10.27          7.01         1.60 o
   7   4   5        139.79        134.82         5.35 o
   8   4   5         63.55         60.80         3.37 o
   9   4   5         10.85          7.21         1.91 o
   1   5   5       1313.41       1169.56        12.65 o
   2   5   5          1.27          3.69         1.38 o
   3   5   5       1497.51       1611.54        22.45 o
   4   5   5        832.84        775.07        15.68 o
   5   5   5          6.18          8.86         4.40 o
   6   5   5        122.53        117.53         4.71 o
   7   5   5        596.03        619.80        12.26 o
   8   5   5        276.82        267.72         6.45 o
   9   5   5         60.40         66.66         6.99 o
   0   6   5       7965.86       8944.07        93.52 o
   1   6   5       1365.17       1377.35        16.55 o
   2   6   5         61.03         58.71         3.57 o
   3   6   5        435.75        463.04        10.15 o
   4   6   5         54.99         55.57         4.45 o
   5   6   5        250.50        217.27         6.49 o
   6   6   5        186.68        174.50         5.78 o
   7   6   5          4.22          5.27         2.02 o
   8   6   5          0.11         -0.61         1.61 o
   1   7   5       2062.14       2329.00        26.56 o
   2   7   5       1222.90       1345.87        28.22 o
   3   7   5          0.15          5.48         2.14 o
   4   7   5        218.43        228.51         9.84 o
   5   7   5        203.60        181.10         6.50 o
   6   7   5         17.21         17.04         2.79 o
   7   7   5         43.82         39.41         3.51 o
   8   7   5          1.36          2.52         1.67 o
   0   8   5       3619.27       3810.42       127.89 o
   1   8   5       1137.83       1197.55        22.83 o
   2   8   5        307.64        327.77        11.57 o
   3   8   5       3122.69       3151.76        69.96 o
   4   8   5       1066.60        949.35        14.77 o
   5   8   5         24.90         21.38         2.68 o
   6   8   5        255.25        232.91         7.53 o
   7   8   5        299.91        291.57        10.92 o
   8   8   5        118.52        126.43         4.69 o
   1   9   5        217.50        236.50        11.77 o
   2   9   5        298.52        266.68        11.15 o
   3   9   5        413.57        378.13         8.51 o
   4   9   5         19.01         21.08         2.36 o
   5   9   5        459.98        442.87         8.82 o
   6   9   5        439.62        437.04         8.64 o
   7   9   5          0.00          1.07         2.21 o
   8   9   5         11.62         13.42         2.26 o
   0  10   5        118.84         75.22        12.56 o
   1  10   5         90.67        103.29         9.24 o
   2  10   5        563.42        541.15        10.19 o
   3  10   5         24.24         20.93         2.74 o
   4  10   5        439.28        430.94         9.33 o
   5  10   5        445.01        466.46         9.77 o
   6  10   5         46.26         48.79         2.98 o
   7  10   5        310.47        333.65         8.12 o
   1  11   5       1833.13       1703.82        15.99 o
   2  11   5        680.92        654.73        11.28 o
   3  11   5        296.92        279.22         7.47 o
   4  11   5         58.45         58.38         3.65 o
   5  11   5        427.93        427.82         8.41 o
   6  11   5        224.62        229.28         6.14 o
   7  11   5         17.07         19.86         2.27 o
   0  12   5         35.52         45.67         3.84 o
   1  12   5        197.74        175.84         6.09 o
   2  12   5        113.44        110.59         4.59 o
   3  12   5          0.27          2.23         1.86 o
   4  12   5         51.26         51.50         3.34 o
   5  12   5          2.15         -0.32         1.59 o
   6  12   5          0.00          2.86         1.64 o
   1  13   5         18.78         44.03         3.37 o
   2  13   5          1.81          4.10         1.60 o
   3  13   5         10.42          6.83         1.72 o
   4  13   5          6.31          6.47         1.90 o
   5  13   5         13.91         15.29         1.78 o
   6  13   5          1.66          2.84         1.56 o
   0  14   5        290.43        241.88        10.50 o
   1  14   5         37.28         43.62         3.11 o
   2  14   5         10.18         15.71         2.37 o
   3  14   5          0.46          0.45         1.47 o
   4  14   5          9.18          9.40         1.92 o
   5  14   5         32.50         38.21         2.71 o
   1  15   5         60.76         62.27         3.06 o
   2  15   5          1.11          1.69         1.55 o
   3  15   5         19.75         21.26         1.95 o
   4  15   5         90.74         85.93         3.81 o
   0  16   5          9.49         -1.64         6.38 o
   1  16   5         31.80         44.66         3.92 o
   2  16   5         43.87         51.44         3.47 o
   3  16   5         34.73         50.43         3.22 o
   1  17   5         77.21         82.32        10.24 o
   1   0   6       4127.13       4120.99       141.76 o
   2   0   6      11281.95      11572.92       735.94 o
   3   0   6         81.22         83.45         7.46 o
   4   0   6          1.37         11.41         3.31 o
   5   0   6       1200.65       1062.81        33.77 o
   6   0   6         68.82         69.15         7.24 o
   7   0   6          0.43          3.13         2.23 o
   8   0   6        307.71        352.98        18.83 o
   9   0   6          0.66          3.64         2.36 o
   1   1   6      17627.80      17723.19       120.57 o
   2   1   6       4943.41       5195.35       102.34 o
   3   1   6       7039.36       7035.65       202.87 o
   4   1   6       5904.39       5869.68       162.97 o
   5   1   6          7.16          6.36         2.93 o
   6   1   6          4.32          4.76         1.48 o
   7   1   6         22.15         26.62         2.69 o
   8   1   6          9.38         14.13         2.18 o
   9   1   6        859.68        901.54        15.18 o
   0   2   6        551.80        436.42        15.50 o
   1   2   6       1532.18       1666.03        17.51 o
   2   2   6        298.85        358.27         7.50 o
   3   2   6       1120.19       1265.23        27.86 o
   4   2   6        738.78        775.79        14.82 o
   5   2   6        629.64        648.50        19.34 o
   6   2   6         44.82         46.01         3.25 o
   7   2   6         12.57         19.03         2.37 o
   8   2   6          2.28          2.37         1.93 o
   9   2   6        128.21        129.31         4.82 o
   1   3   6        347.17        334.46         6.75 o
   2   3   6       3459.76       3413.84        67.28 o
   3   3   6          6.94         17.91         2.11 o
   4   3   6        233.27        234.00         9.65 o
   5   3   6          1.51          8.96         3.07 o
   6   3   6         22.71         16.05         2.21 o
   7   3   6        779.27        781.05        11.10 o
   8   3   6         89.41         92.93         4.20 o
   9   3   6         77.80         73.70         4.03 o
   0   4   6        784.72        863.20        10.97 o
   1   4   6        935.49       1071.06        12.45 o
   2   4   6       1588.42       1833.23        19.34 o
   3   4   6       2566.07       2776.59        40.74 o
   4   4   6       1567.98       1577.77        26.33 o
   5   4   6        228.90        219.65        10.81 o
   6   4   6        170.47        179.53         6.17 o
   7   4   6         13.31         15.14         2.00 o
   8   4   6         90.21         88.69         3.99 o
   9   4   6         71.61         70.66         5.40 o
   1   5   6        108.11        143.06         4.78 o
   2   5   6          1.00          4.91         1.63 o
   3   5   6        254.40        268.91         7.85 o
   4   5   6         34.79         29.07         2.95 o
   5   5   6         61.14         52.25         3.39 o
   6   5   6         41.13         42.17         2.97 o
   7   5   6         58.73         54.61         3.14 o
   8   5   6          2.38          2.36         1.38 o
   9   5   6          3.52          4.46         3.27 o
   0   6   6          0.46         11.94         2.82 o
   1   6   6       1987.46       2091.40        31.33 o
   2   6   6         59.46         63.62         3.53 o
   3   6   6          1.26          5.21         1.92 o
   4   6   6        356.26        352.08        11.16 o
   5   6   6         22.41         18.54         2.13 o
   6   6   6        232.37        236.40         7.74 o
   7   6   6          0.15          0.78         1.76 o
   8   6   6         10.60          7.17         1.73 o
   1   7   6         59.88         58.11         4.21 o
   2   7   6         44.40         56.35         4.07 o
   3   7   6        182.10        177.28         7.99 o
   4   7   6          8.66         10.71         2.71 o
   5   7   6        233.56        223.34         7.25 o
   6   7   6         31.89         25.59         2.82 o
   7   7   6          9.91         10.15         2.40 o
   8   7   6         11.72          8.39         1.79 o
   0   8   6         45.43         69.94         8.91 o
   1   8   6          0.09          0.59         2.45 o
   2   8   6        340.20        345.87        11.21 o
   3   8   6         20.70         24.73         4.75 o
   4   8   6         45.02         51.20         3.13 o
   5   8   6        410.72        400.71         8.94 o
   6   8   6         39.13         43.28         3.90 o
   7   8   6        124.67        124.79         5.77 o
   8   8   6        167.53        156.79         5.10 o
   1   9   6        192.67        208.72        11.13 o
   2   9   6         54.06         48.83         5.48 o
   3   9   6        423.49        420.96         7.98 o
   4   9   6        351.63        352.66         7.78 o
   5   9   6       1412.65       1358.20        21.25 o
   6   9   6         53.37         52.57         3.29 o
   7   9   6          4.07          6.65         2.12 o
   8   9   6         23.93         25.74         2.82 o
   0  10   6        506.62        445.38        30.00 o
   1  10   6        566.40        540.01        21.07 o
   2  10   6        130.00        127.98         4.90 o
   3  10   6         65.72         67.17         3.63 o
   4  10   6         12.35         12.27         1.95 o
   5  10   6        856.95        800.63        17.51 o
   6  10   6         20.47         24.98         2.36 o
   7  10   6        141.18        147.09         5.44 o
   1  11   6       4046.63       3613.35        43.71 o
   2  11   6        554.02        542.30        10.32 o
   3  11   6        846.77        787.21        11.64 o
   4  11   6        108.46        107.93         4.84 o
   5  11   6        195.58        197.38         5.74 o
   6  11   6         48.66         48.54         3.28 o
   7  11   6          0.84          2.19         1.51 o
   0  12   6        146.95        149.92         7.50 o
   1  12   6          0.93          1.38         1.75 o
   2  12   6        306.94        302.51         7.82 o
   3  12   6         67.90         62.73         3.71 o
   4  12   6          4.15          3.62         1.82 o
   5  12   6         20.54         24.40         2.32 o
   6  12   6         21.55         24.40         2.06 o
   1  13   6        367.31        292.76         7.80 o
   2  13   6          2.41          2.60         1.71 o
   3  13   6          0.15          4.61         2.15 o
   4  13   6         31.86         32.83         3.18 o
   5  13   6         93.25         94.32         4.41 o
   6  13   6          6.18          4.28         3.44 o
   0  14   6         27.11         23.79         4.01 o
   1  14   6          6.38          6.12         1.99 o
   2  14   6          4.19          5.24         1.84 o
   3  14   6         66.54         68.13         4.22 o
   4  14   6        102.05        109.92         5.46 o
   5  14   6        211.25        216.28         6.41 o
   1  15   6          0.80         -0.39         1.81 o
   2  15   6          9.68          3.05         1.71 o
   3  15   6          2.69          1.79         1.39 o
   4  15   6          8.36         13.52         1.87 o
   0  16   6         54.27         62.30         4.41 o
   1  16   6         17.63         13.48         2.16 o
   2  16   6         41.86         42.59         4.05 o
   3  16   6         62.20         82.77         4.64 o
   1  17   6         13.41          1.01         4.13 o
   1   1   7      14263.91      13795.78       171.17 o
   2   1   7        514.29        543.42         9.79 o
   3   1   7       3293.64       3362.80        34.42 o
   4   1   7       2817.12       2789.68        90.32 o
   5   1   7        148.90        141.94         7.80 o
   6   1   7        539.17        480.77         9.86 o
   7   1   7        173.17        178.88         6.37 o
   8   1   7        577.06        592.44        17.45 o
   9   1   7        412.52        455.20        10.65 o
   0   2   7        211.06        178.19         7.30 o
   1   2   7       2161.99       2201.32        23.75 o
   2   2   7       2056.75       2225.06        61.66 o
   3   2   7        473.99        482.43        13.00 o
   4   2   7        820.73        868.50        19.00 o
   5   2   7         19.83         11.68         6.53 o
   6   2   7         25.64         25.64         2.54 o
   7   2   7        671.92        652.21        13.43 o
   8   2   7          1.23          3.01         2.01 o
   9   2   7         35.62         36.28         2.72 o
   1   3   7          0.72          5.26         1.22 o
   2   3   7       2174.31       2221.38        38.98 o
   3   3   7       1263.68       1304.80        23.46 o
   4   3   7        278.52        303.57         9.61 o
   5   3   7         25.21         35.99         5.71 o
   6   3   7          0.54          1.23         1.73 o
   7   3   7         30.72         28.23         2.91 o
   8   3   7         97.40         91.36         4.11 o
   9   3   7         76.14         75.02         3.93 o
   0   4   7       1656.63       1758.95        18.23 o
   1   4   7       7120.64       7228.58        78.15 o
   2   4   7       5278.12       5721.18       110.49 o
   3   4   7       3202.39       3701.41        55.00 o
   4   4   7        634.73        574.85        14.48 o
   5   4   7        534.13        507.48        15.55 o
   6   4   7          2.46          2.96         1.85 o
   7   4   7         10.67         11.26         2.01 o
   8   4   7         19.46         22.10         2.22 o
   9   4   7          6.79          9.13         2.54 o
   1   5   7        157.52        139.24         5.10 o
   2   5   7        101.14         93.70         3.81 o
   3   5   7       1480.15       1710.53        20.90 o
   4   5   7        447.06        491.82        12.04 o
   5   5   7          6.03          6.89         3.62 o
   6   5   7        622.96        590.39        11.21 o
   7   5   7          4.07          3.51         1.77 o
   8   5   7        184.91        183.56         5.77 o
   9   5   7         73.76         69.99         6.93 o
   0   6   7       1594.26       1943.04        37.95 o
   1   6   7        208.44        205.44         6.08 o
   2   6   7       6680.68       7247.90        81.00 o
   3   6   7        566.54        573.96        12.20 o
   4   6   7          0.11         -1.28         4.28 o
   5   6   7          1.36          1.81         1.52 o
   6   6   7         72.52         77.57         4.61 o
   7   6   7         59.65         62.07         3.40 o
   8   6   7         26.93         25.17         2.58 o
   1   7   7         26.45          9.19         2.39 o
   2   7   7          0.66          3.51         2.67 o
   3   7   7         77.71         67.73         5.12 o
   4   7   7        152.23        157.16         5.85 o
   5   7   7        122.70        145.97         6.13 o
   6   7   7         90.55         71.95         4.86 o
   7   7   7        236.67        214.08         6.86 o
   8   7   7         55.97         55.65         3.81 o
   0   8   7         16.18         36.38         6.89 o
   1   8   7        231.85        262.36        11.05 o
   2   8   7         61.21         74.04         5.75 o
   3   8   7       1710.54       1719.05        34.20 o
   4   8   7         38.81         40.32         2.86 o
   5   8   7        203.66        200.56         6.44 o
   6   8   7        116.16        119.60         6.81 o
   7   8   7          4.83          3.75         2.14 o
   8   8   7        342.91        355.30         8.41 o
   1   9   7        107.18        117.30         9.54 o
   2   9   7       1135.48       1081.62        27.93 o
   3   9   7          2.35          5.20         1.47 o
   4   9   7        767.36        749.24        10.72 o
   5   9   7          4.40          3.63         1.68 o
   6   9   7        250.94        264.30         8.57 o
   7   9   7        463.34        470.98        10.14 o
   8   9   7        280.20        297.61        13.93 o
   0  10   7        725.73        726.91        38.62 o
   1  10   7         67.95         62.49         3.54 o
   2  10   7         11.12          4.73         1.40 o
   3  10   7          4.56          8.74         1.85 o
   4  10   7         97.18        100.74         4.30 o
   5  10   7        366.87        376.76         8.05 o
   6  10   7         73.44         71.40         3.72 o
   7  10   7         94.11        102.57         5.07 o
   1  11   7       2050.53       1934.29        18.34 o
   2  11   7        208.59        192.76         6.17 o
   3  11   7        214.22        193.73         5.90 o
   4  11   7          0.71          1.43         1.65 o
   5  11   7          1.22          2.08         1.43 o
   6  11   7        203.90        215.57         6.24 o
   7  11   7        353.80        388.64         9.72 o
   0  12   7         62.64         57.23         4.87 o
   1  12   7        231.42        240.04         7.69 o
   2  12   7        453.24        452.39         8.98 o
   3  12   7        176.27        189.71         6.17 o
   4  12   7         73.50         70.21         4.50 o
   5  12   7         81.62         83.63         3.76 o
   6  12   7         65.34         68.80         3.18 o
   1  13   7          7.00         15.60         2.54 o
   2  13   7          0.08          1.29         1.75 o
   3  13   7         13.15         13.44         2.01 o
   4  13   7         18.57         18.37         2.25 o
   5  13   7          1.72          1.70         1.20 o
   6  13   7          5.90          5.63         2.00 o
   0  14   7        616.52        663.66        21.15 o
   1  14   7         17.82         14.33         2.29 o
   2  14   7         25.79         27.61         3.05 o
   3  14   7        123.82        119.67         5.34 o
   4  14   7         43.41         52.14         3.44 o
   5  14   7        350.04        370.71         8.14 o
   1  15   7          1.34         -1.48         2.12 o
   2  15   7          0.23         -1.36         1.68 o
   3  15   7          0.21          2.40         1.33 o
   4  15   7        138.76        139.61         4.52 o
   0  16   7         46.78         49.23         5.94 o
   1  16   7          5.97          6.22         2.23 o
   2  16   7         16.86         14.26         2.37 o
   3  16   7         82.43        101.18         6.00 o
   1  17   7          0.05          4.66         3.51 o
   0   0   8      14837.04      13808.70       643.03 o
   1   0   8        484.43        473.47        11.90 o
   2   0   8       1664.50       1718.84        18.94 o
   3   0   8      13869.92      13576.02       242.76 o
   4   0   8       1337.82       1529.54        80.80 o
   5   0   8       1350.36       1173.17        34.58 o
   6   0   8         44.80         44.12         4.26 o
   7   0   8       2784.86       2711.54        61.33 o
   8   0   8        189.56        192.96         9.04 o
   9   0   8       1133.50       1207.31        19.44 o
   1   1   8        778.71        857.76        15.43 o
   2   1   8       3897.12       4097.31        86.53 o
   3   1   8        973.77        999.40        20.37 o
   4   1   8       2886.79       3032.94        86.08 o
   5   1   8         86.14         87.30         6.19 o
   6   1   8          6.07         16.30         2.36 o
   7   1   8        342.59        338.80         7.41 o
   8   1   8          0.00         -0.21         1.96 o
   9   1   8        185.04        213.85         6.01 o
   0   2   8          4.68          5.61         1.34 o
   1   2   8       2497.63       2443.45        51.49 o
   2   2   8        662.04        655.92        11.08 o
   3   2   8        506.34        529.13        10.35 o
   4   2   8         86.44        117.56         6.16 o
   5   2   8        661.70        719.79        18.78 o
   6   2   8        819.29        752.31        12.37 o
   7   2   8         41.82         41.82         3.37 o
   8   2   8        407.68        417.69         9.29 o
   9   2   8          5.92          7.12         1.48 o
   1   3   8       3492.58       3653.96        70.49 o
   2   3   8         55.44         87.24         3.80 o
   3   3   8        280.28        389.02         9.92 o
   4   3   8        175.56        150.76         6.87 o
   5   3   8         68.24         53.66         6.21 o
   6   3   8        480.25        439.69         8.98 o
   7   3   8          3.86          5.56         1.92 o
   8   3   8        195.36        187.83         5.68 o
   9   3   8          5.26          8.67         1.74 o
   0   4   8       2783.82       2922.66        36.74 o
   1   4   8        664.61        730.71        10.69 o
   2   4   8        570.56        617.54        16.55 o
   3   4   8        530.97        579.38        14.02 o
   4   4   8       1039.30       1073.55        18.36 o
   5   4   8          0.34          4.86         1.97 o
   6   4   8        207.58        195.23         6.52 o
   7   4   8          0.00         -0.63         1.97 o
   8   4   8         88.76         80.46         4.11 o
   9   4   8        171.78        172.86        10.89 o
   1   5   8        153.88        244.26         6.49 o
   2   5   8        314.31        324.19         7.30 o
   3   5   8       1049.33       1041.71        15.79 o
   4   5   8        186.08        174.71         7.57 o
   5   5   8         38.80         36.60         2.89 o
   6   5   8         93.77         98.44         5.11 o
   7   5   8          5.90          7.54         2.23 o
   8   5   8         39.37         40.04         2.93 o
   0   6   8       4946.82       5682.71        76.75 o
   1   6   8       2099.26       2270.45        20.20 o
   2   6   8       2407.62       2701.19        23.80 o
   3   6   8          0.13          0.44         2.06 o
   4   6   8        102.99        101.52         6.79 o
   5   6   8         36.40         38.53         3.12 o
   6   6   8         84.61         83.60         5.34 o
   7   6   8         34.21         37.07         2.90 o
   8   6   8         66.54         71.90         3.87 o
   1   7   8       1074.98       1012.83        20.15 o
   2   7   8          9.89          6.59         2.13 o
   3   7   8         71.34         87.54         6.61 o
   4   7   8          2.67          1.75         1.37 o
   5   7   8        108.32        103.86         4.78 o
   6   7   8          1.64          1.34         1.98 o
   7   7   8          1.37          3.56         1.93 o
   8   7   8          0.27          2.23         1.47 o
   0   8   8         99.46         79.73        11.91 o
   1   8   8         18.06         13.63         2.99 o
   2   8   8        252.61        227.19        10.02 o
   3   8   8         21.55         20.51         4.75 o
   4   8   8        399.77        375.02         7.49 o
   5   8   8         73.16         76.18         4.10 o
   6   8   8        146.20        156.32         7.66 o
   7   8   8         55.54         56.75         4.05 o
   8   8   8          0.44          2.40         1.52 o
   1   9   8          7.36          1.84         3.59 o
   2   9   8         17.57         13.54         4.81 o
   3   9   8         62.51         60.11         3.10 o
   4   9   8       1255.53       1235.42        18.66 o
   5   9   8        162.79        147.55         5.79 o
   6   9   8       1137.58       1123.72        25.69 o
   7   9   8         58.34         70.13         4.12 o
   0  10   8        417.16        364.17        12.03 o
   1  10   8         64.21         60.07         3.48 o
   2  10   8         46.56         42.18         2.57 o
   3  10   8       2204.20       2053.01        35.11 o
   4  10   8        189.83        203.92         5.46 o
   5  10   8        375.18        362.43         7.90 o
   6  10   8          0.07          1.75         1.89 o
   7  10   8        260.76        268.15         7.76 o
   1  11   8         41.83         38.17         3.18 o
   2  11   8        376.43        338.68         8.17 o
   3  11   8        310.20        295.74         7.24 o
   4  11   8          8.71          5.88         2.00 o
   5  11   8        146.69        146.36         4.57 o
   6  11   8         44.96         45.07         2.95 o
   7  11   8        269.53        298.65         8.24 o
   0  12   8       1699.39       1567.58        23.76 o
   1  12   8        157.32        145.01         6.08 o
   2  12   8        235.84        223.65         7.18 o
   3  12   8         23.93         25.95         3.14 o
   4  12   8         24.02         22.27         2.64 o
   5  12   8         20.59         17.02         1.94 o
   6  12   8         56.07         54.49         2.79 o
   1  13   8       1930.78       1680.70        18.32 o
   2  13   8        218.59        208.87         8.29 o
   3  13   8        423.45        400.51         8.76 o
   4  13   8         55.56         61.18         3.62 o
   5  13   8          1.64          2.76         1.29 o
   0  14   8        235.75        256.82        13.27 o
   1  14   8         14.36         16.40         2.58 o
   2  14   8          7.22          3.13         1.77 o
   3  14   8          1.84          3.59         1.70 o
   4  14   8          0.67          0.80         1.49 o
   5  14   8          0.18          2.38         1.63 o
   1  15   8         55.47         70.37         4.64 o
   2  15   8         20.36         23.85         2.92 o
   3  15   8         25.69         25.69         2.78 o
   4  15   8         14.83         14.01         1.94 o
   0  16   8         32.11         32.68         5.13 o
   1  16   8         46.44         62.72         3.70 o
   2  16   8         16.62         16.29         2.42 o
   3  16   8          8.07          0.24         1.70 o
   1   1   9       1022.39        969.76        25.88 o
   2   1   9        432.17        432.56        11.80 o
   3   1   9         48.84         37.82         3.16 o
   4   1   9         44.35         49.86         4.24 o
   5   1   9        106.55         87.74         5.96 o
   6   1   9        140.50        139.65         5.45 o
   7   1   9          0.77          4.34         1.67 o
   8   1   9         21.80         21.91         2.95 o
   9   1   9         84.83         78.12         3.60 o
   0   2   9        935.44        895.90        20.66 o
   1   2   9          1.13          2.91         0.81 o
   2   2   9        413.52        422.62         9.09 o
   3   2   9       1786.88       1886.50        41.43 o
   4   2   9        289.26        311.64        13.92 o
   5   2   9        407.05        428.01        18.78 o
   6   2   9         40.77         34.41         3.26 o
   7   2   9        418.15        390.60         9.90 o
   8   2   9        115.25        121.71         5.16 o
   9   2   9          6.83          6.98         1.69 o
   1   3   9          4.15          6.35         1.25 o
   2   3   9       1512.15       1572.71        34.07 o
   3   3   9        909.26        884.79        25.12 o
   4   3   9        761.66        769.24        16.76 o
   5   3   9         34.71         25.32         3.94 o
   6   3   9         64.98         73.10         3.93 o
   7   3   9          0.10          0.84         1.89 o
   8   3   9         90.91         95.08         4.53 o
   9   3   9         37.45         31.96         2.99 o
   0   4   9       1520.96       1378.21        21.43 o
   1   4   9        335.52        357.61        10.75 o
   2   4   9        752.65        900.62        20.89 o
   3   4   9         11.00          8.04         1.69 o
   4   4   9        133.52        111.52         5.71 o
   5   4   9         99.03         98.44         4.09 o
   6   4   9        665.12        636.82        12.58 o
   7   4   9          2.90          1.52         1.93 o
   8   4   9         11.41         14.54         2.14 o
   1   5   9       1448.98       1622.24        33.37 o
   2   5   9        558.30        626.88        13.06 o
   3   5   9        172.02        197.98         8.63 o
   4   5   9         34.74         49.26         4.86 o
   5   5   9         94.92         93.48         4.77 o
   6   5   9        525.08        524.77        10.63 o
   7   5   9         11.27          9.78         2.17 o
   8   5   9        371.67        389.20         8.06 o
   0   6   9        727.96        908.64        24.22 o
   1   6   9          7.46         20.55         2.75 o
   2   6   9       1033.53       1090.04        17.07 o
   3   6   9        494.08        548.27        14.83 o
   4   6   9        177.00        178.58         9.22 o
   5   6   9          4.44          4.02         1.72 o
   6   6   9        201.48        212.16         7.41 o
   7   6   9         21.80         23.74         2.71 o
   8   6   9          1.05          4.20         1.67 o
   1   7   9        739.43        750.21        16.74 o
   2   7   9         29.22         44.84         3.92 o
   3   7   9         78.05         80.84         6.41 o
   4   7   9        724.63        695.55         9.55 o
   5   7   9        374.68        352.17         9.31 o
   6   7   9        225.69        222.14         7.55 o
   7   7   9        141.19        152.20         6.23 o
   8   7   9        145.94        138.93         4.32 o
   0   8   9          4.48         10.93         6.60 o
   1   8   9         57.97         57.00         5.62 o
   2   8   9         35.77         46.17         5.04 o
   3   8   9       1511.52       1372.09        19.52 o
   4   8   9         28.67         42.30         2.60 o
   5   8   9        317.40        307.59         8.03 o
   6   8   9         60.51         69.14         4.30 o
   7   8   9        122.56        128.45         5.63 o
   8   8   9         47.49         52.12         3.24 o
   1   9   9          0.06         -1.72         3.11 o
   2   9   9        188.84        172.86         5.97 o
   3   9   9        444.66        432.34         8.03 o
   4   9   9          1.08          4.91         1.66 o
   5   9   9        586.53        588.05        12.59 o
   6   9   9          0.28          4.71         2.25 o
   7   9   9        148.24        152.18         6.44 o
   0  10   9       2440.08       2294.89        27.43 o
   1  10   9        198.19        183.52         5.96 o
   2  10   9        223.11        215.07         6.40 o
   3  10   9       1631.73       1635.06        32.82 o
   4  10   9        195.87        202.35         5.78 o
   5  10   9        394.79        408.63         8.33 o
   6  10   9         20.24         16.87         2.06 o
   7  10   9        168.59        182.55         6.28 o
   1  11   9        103.92        108.12         4.88 o
   2  11   9         53.96         55.39         3.20 o
   3  11   9         23.50         31.51         3.86 o
   4  11   9         35.97         40.88         3.60 o
   5  11   9          3.45          2.70         1.49 o
   6  11   9         57.81         56.22         3.17 o
   7  11   9          0.35          0.82         2.58 o
   0  12   9       1675.50       1769.28        25.24 o
   1  12   9         15.02         11.80         2.04 o
   2  12   9        198.74        207.98         6.17 o
   3  12   9         30.44         28.72         2.72 o
   4  12   9         89.25         80.25         5.32 o
   5  12   9         48.71         46.60         3.30 o
   6  12   9        111.21        115.33         3.87 o
   1  13   9        120.87         81.16         4.62 o
   2  13   9         66.71         64.01         3.83 o
   3  13   9         11.04          8.30         1.83 o
   4  13   9         30.87         33.99         2.63 o
   5  13   9          1.28         -0.02         1.38 o
   0  14   9          0.30         -2.08         5.40 o
   1  14   9         11.92          6.14         2.09 o
   2  14   9         60.73         73.61         4.52 o
   3  14   9         13.48          9.64         2.18 o
   4  14   9         55.68         64.48         4.05 o
   5  14   9         22.66         31.83         3.74 o
   1  15   9          0.16          1.29         2.12 o
   2  15   9        191.41        198.86         7.74 o
   3  15   9          2.24          2.19         1.65 o
   4  15   9         55.60         67.22         3.49 o
   0  16   9         29.45         35.15         4.89 o
   1  16   9          3.17          2.70         1.35 o
   2  16   9         23.79         24.80         2.99 o
   0   0  10       1322.86       1385.71        77.31 o
   1   0  10       1304.16       1392.27        46.22 o
   2   0  10        361.76        381.54        10.30 o
   3   0  10      13003.91      12947.99       104.65 o
   4   0  10       1988.08       2003.21        60.64 o
   5   0  10        396.23        336.38        17.86 o
   6   0  10       1091.97       1087.51        29.48 o
   7   0  10         74.56         92.97         7.22 o
   8   0  10         28.66         31.61         4.50 o
   9   0  10          7.58          8.42         2.14 o
   1   1  10       6274.18       6522.78       131.04 o
   2   1  10         45.75         36.95         2.52 o
   3   1  10         41.37         64.63         4.27 o
   4   1  10        154.47        157.36        10.71 o
   5   1  10       1386.09       1375.92        28.94 o
   6   1  10        541.24        575.21        11.93 o
   7   1  10        544.71        581.17        10.98 o
   8   1  10         44.30         45.60         3.34 o
   9   1  10          1.99          1.16         1.49 o
   0   2  10       1765.06       1813.35        58.22 o
   1   2  10        242.20        233.34         5.94 o
   2   2  10        596.45        616.75        13.78 o
   3   2  10       5268.22       5679.78        91.57 o
   4   2  10       1373.55       1463.50        40.29 o
   5   2  10        166.73        149.40         8.88 o
   6   2  10          3.20          4.29         1.95 o
   7   2  10        134.58        137.56         6.04 o
   8   2  10        181.78        188.94         6.23 o
   9   2  10         11.90         12.92         2.20 o
   1   3  10       1053.31       1047.99        21.86 o
   2   3  10        309.82        399.47        10.04 o
   3   3  10          2.16          7.17         2.06 o
   4   3  10        201.30        221.90         8.85 o
   5   3  10        104.95        105.74         3.78 o
   6   3  10        553.61        533.01        13.42 o
   7   3  10        158.20        158.93         6.41 o
   8   3  10         73.63         71.82         3.92 o
   9   3  10         84.70         82.94         7.60 o
   0   4  10        109.82        123.56         5.86 o
   1   4  10        197.88        199.14         7.01 o
   2   4  10       1305.30       1511.14        19.54 o
   3   4  10          2.21          5.27         1.87 o
   4   4  10        433.77        429.60        12.63 o
   5   4  10         15.70         15.28         1.82 o
   6   4  10          9.80         10.52         2.60 o
   7   4  10          1.12          0.86         1.83 o
   8   4  10          4.67          8.47         1.90 o
   1   5  10       2467.35       2954.19        36.23 o
   2   5  10       1595.32       1864.95        27.39 o
   3   5  10         12.21         29.75         5.57 o
   4   5  10        619.81        640.22        17.05 o
   5   5  10         10.02          7.18         1.83 o
   6   5  10          7.98          6.97         2.37 o
   7   5  10          3.20          2.46         1.89 o
   8   5  10         32.85         35.33         2.66 o
   0   6  10          0.07          3.63         3.22 o
   1   6  10        221.71        219.91         7.56 o
   2   6  10          1.42          1.05         1.96 o
   3   6  10        527.91        506.91        14.55 o
   4   6  10        205.72        181.55         5.57 o
   5   6  10        140.43        152.21         7.22 o
   6   6  10        127.00        128.96         6.46 o
   7   6  10          5.57          6.67         2.19 o
   8   6  10         59.48         61.23         3.15 o
   1   7  10        740.40        734.68        15.71 o
   2   7  10        303.96        314.22        12.03 o
   3   7  10        740.78        699.87        19.21 o
   4   7  10          7.16          5.08         1.39 o
   5   7  10          1.35         -0.22         1.72 o
   6   7  10          7.36          7.94         2.42 o
   7   7  10         16.78         12.83         2.01 o
   8   7  10         19.93         21.21         1.85 o
   0   8  10         53.24         51.50         7.50 o
   1   8  10         57.52         54.34         4.94 o
   2   8  10         55.05         50.28         5.38 o
   3   8  10        853.13        741.05        11.75 o
   4   8  10         36.46         30.77         2.23 o
   5   8  10        454.39        414.13         8.73 o
   6   8  10         17.03         10.53         1.99 o
   7   8  10        336.79        326.29         8.39 o
   8   8  10          0.81          1.16         1.29 o
   1   9  10        198.49        190.81        10.17 o
   2   9  10        107.60        103.81         4.53 o
   3   9  10        408.59        406.89         7.84 o
   4   9  10          2.87          6.66         1.78 o
   5   9  10          0.10          1.14         1.77 o
   6   9  10        151.91        142.89         5.13 o
   7   9  10         75.99         74.58         4.53 o
   0  10  10         63.40         70.95         4.53 o
   1  10  10        262.13        268.53         7.23 o
   2  10  10          5.65          3.94         1.84 o
   3  10  10        720.35        679.42        11.67 o
   4  10  10        388.40        394.75         7.92 o
   5  10  10         97.71         85.82         3.95 o
   6  10  10          3.61          0.17         1.52 o
   7  10  10         68.94         60.34         3.65 o
   1  11  10       1013.46        998.51        14.34 o
   2  11  10          0.00         -1.72         1.72 o
   3  11  10          0.65          1.15         1.76 o
   4  11  10         71.15         74.34         4.66 o
   5  11  10         30.10         27.72         2.39 o
   6  11  10         75.17         78.21         3.31 o
   0  12  10       2068.04       1842.84        29.61 o
   1  12  10        271.58        242.72         6.64 o
   2  12  10        345.65        329.47         8.18 o
   3  12  10          1.95          3.17         1.62 o
   4  12  10          5.67          3.46         1.52 o
   5  12  10          1.93          0.78         1.29 o
   6  12  10         83.26         88.81         4.09 o
   1  13  10          0.83          0.16         1.73 o
   2  13  10         11.51         12.28         2.27 o
   3  13  10        183.41        192.57         6.51 o
   4  13  10         43.23         43.08         2.81 o
   5  13  10         50.16         48.18         2.99 o
   0  14  10         22.96          7.74        15.00 o
   1  14  10         28.16         23.92         2.70 o
   2  14  10        113.16        110.63         4.66 o
   3  14  10         17.27         19.09         2.39 o
   4  14  10         15.92         14.77         2.16 o
   5  14  10          0.07          0.09         2.30 o
   1  15  10          5.48          6.03         2.34 o
   2  15  10         27.36         30.86         3.05 o
   3  15  10         37.38         49.61         3.42 o
   4  15  10        248.12        283.44         9.31 o
   0  16  10          7.73         30.52        23.79 o
   1  16  10          0.75          0.15         1.51 o
   2  16  10          0.02          1.28         1.28 o
   1   1  11       2297.82       2228.03        28.73 o
   2   1  11       1980.98       2089.93        42.36 o
   3   1  11          4.49          3.13         2.26 o
   4   1  11       3307.56       2799.38        60.97 o
   5   1  11          0.94          2.84         3.02 o
   6   1  11       2267.32       2187.20        30.63 o
   7   1  11        346.03        367.30         9.60 o
   8   1  11        628.47        630.59        12.08 o
   9   1  11          0.10         -1.37         1.37 o
   0   2  11       5911.24       6795.77       127.15 o
   1   2  11       1449.95       1589.26        36.79 o
   2   2  11       4381.78       4813.33        97.58 o
   3   2  11          0.76          7.04         2.22 o
   4   2  11        455.80        491.21        17.52 o
   5   2  11        224.87        215.19         6.89 o
   6   2  11          4.37          4.93         2.17 o
   7   2  11         13.20         15.94         2.63 o
   8   2  11        226.98        239.53         6.82 o
   9   2  11          1.94          1.42         1.42 o
   1   3  11        268.15        345.60        10.71 o
   2   3  11        661.79        733.81        12.79 o
   3   3  11        334.53        333.16         9.37 o
   4   3  11        293.91        300.47         9.79 o
   5   3  11        362.23        354.65         7.68 o
   6   3  11        192.78        177.19         6.80 o
   7   3  11        305.23        334.76         8.98 o
   8   3  11         29.25         30.28         2.65 o
   0   4  11       2772.08       2968.26        44.53 o
   1   4  11          4.82         12.94         2.24 o
   2   4  11         11.70         16.58         2.82 o
   3   4  11         12.77         23.44         2.95 o
   4   4  11        608.13        578.64        15.92 o
   5   4  11         21.26         18.63         1.96 o
   6   4  11        331.76        328.04        10.05 o
   7   4  11         19.51         18.79         2.61 o
   8   4  11         53.33         61.90         3.80 o
   1   5  11       1462.82       1641.66        26.99 o
   2   5  11         10.35          7.00         3.84 o
   3   5  11        690.65        798.16        15.70 o
   4   5  11        165.59        152.30         8.56 o
   5   5  11          0.43          0.77         1.46 o
   6   5  11        205.06        220.16         8.26 o
   7   5  11         28.67         23.11         2.78 o
   8   5  11        270.97        272.69         6.01 o
   0   6  11       1722.00       1934.47        39.18 o
   1   6  11         37.28         35.56         3.49 o
   2   6  11        219.76        275.95         9.57 o
   3   6  11        105.09        113.40         7.60 o
   4   6  11        802.74        786.46        14.34 o
   5   6  11         33.45         32.72         2.98 o
   6   6  11          4.03          4.57         2.18 o
   7   6  11         13.54         12.21         2.53 o
   8   6  11          2.95          4.80         1.37 o
   1   7  11          1.01          0.53         3.12 o
   2   7  11         19.42         20.18         2.92 o
   3   7  11          4.25          9.76         4.60 o
   4   7  11        124.40        155.79         4.76 o
   5   7  11         67.71         57.79         4.07 o
   6   7  11        232.87        229.90         8.31 o
   7   7  11         37.67         38.39         3.03 o
   8   7  11         98.81         99.79         4.42 o
   0   8  11         54.79         78.58         9.77 o
   1   8  11        830.38        822.55        22.37 o
   2   8  11        680.24        704.29        21.35 o
   3   8  11         87.79         67.67         3.12 o
   4   8  11          5.00          9.44         1.67 o
   5   8  11        563.60        508.50        13.32 o
   6   8  11          0.79          0.85         1.43 o
   7   8  11         11.90         24.56         2.66 o
   1   9  11        544.59        501.83        12.66 o
   2   9  11        298.10        309.16        10.22 o
   3   9  11        258.24        241.58         6.19 o
   4   9  11        979.82        967.68        12.47 o
   5   9  11         17.51         16.27         2.49 o
   6   9  11        101.59        104.01         4.70 o
   7   9  11         49.03         45.51         3.55 o
   0  10  11        180.22        178.62         7.03 o
   1  10  11        153.91        130.53         5.75 o
   2  10  11        129.32        111.30         4.75 o
   3  10  11        275.65        266.46         7.45 o
   4  10  11          2.88          3.84         1.76 o
   5  10  11        247.13        243.62         7.29 o
   6  10  11         59.61         55.56         3.08 o
   7  10  11          2.63          3.78         1.51 o
   1  11  11       1339.13       1230.28        14.81 o
   2  11  11        194.86        194.45         5.91 o
   3  11  11        464.02        482.40        10.44 o
   4  11  11        133.36        143.68         6.35 o
   5  11  11         63.03         65.75         3.70 o
   6  11  11        399.15        413.13         7.08 o
   0  12  11        515.62        495.30        18.30 o
   1  12  11          3.48          6.52         1.87 o
   2  12  11         93.24         87.17         3.91 o
   3  12  11         58.40         58.09         3.32 o
   4  12  11         85.88         84.81         3.98 o
   5  12  11          2.65          1.78         1.15 o
   6  12  11         81.39         81.12         3.74 o
   1  13  11          3.56         -1.32         1.92 o
   2  13  11         11.07          9.41         2.08 o
   3  13  11         10.87         10.06         2.12 o
   4  13  11         11.63         12.59         1.94 o
   5  13  11          1.11          1.17         1.43 o
   0  14  11        160.32        155.20        30.52 o
   1  14  11         15.62         10.18         2.37 o
   2  14  11          7.00          7.20         1.95 o
   3  14  11          0.00          0.90         1.70 o
   4  14  11          0.28         -0.42         1.50 o
   1  15  11         32.13         40.71         4.32 o
   2  15  11         18.82         19.16         3.14 o
   3  15  11          3.05          5.02         1.51 o
   0  16  11         14.40         43.97        31.34 o
   1  16  11          0.04          2.50         1.49 o
   2  16  11         26.40         38.77         3.78 o
   0   0  12       2270.34       2330.15        89.04 o
   1   0  12         97.40        117.52         6.34 o
   2   0  12        112.13        144.60         7.94 o
   3   0  12       2032.06       2210.99       138.47 o
   4   0  12         41.72         59.18         8.67 o
   5   0  12       3490.20       3286.08        73.72 o
   6   0  12         47.75         58.49         5.86 o
   7   0  12        448.03        439.23        12.58 o
   8   0  12          2.02          3.43         2.38 o
   9   0  12          6.55         11.21         3.43 o
   1   1  12       1114.50       1139.13        27.63 o
   2   1  12       1432.36       1424.62        34.17 o
   3   1  12       1857.95       1829.52        76.10 o
   4   1  12       3569.48       3418.91       154.77 o
   5   1  12        930.87        878.08        17.08 o
   6   1  12       1072.05       1041.68        16.10 o
   7   1  12       1068.68       1119.83        19.31 o
   8   1  12        255.69        279.28         7.21 o
   0   2  12       1932.72       2222.37        43.63 o
   1   2  12         26.93         35.74         2.63 o
   2   2  12       1364.01       1542.20        33.27 o
   3   2  12       2095.16       2175.01        43.55 o
   4   2  12        234.71        199.38        15.68 o
   5   2  12        125.13        122.65         4.36 o
   6   2  12        201.08        197.67         7.89 o
   7   2  12         21.86         26.01         3.10 o
   8   2  12         96.89        105.15         4.54 o
   1   3  12        112.00        119.02         4.83 o
   2   3  12         34.71         27.71         2.82 o
   3   3  12        496.43        512.04        13.54 o
   4   3  12        146.60        156.50         8.00 o
   5   3  12         29.11         31.50         2.51 o
   6   3  12        399.67        374.56         9.81 o
   7   3  12        183.25        184.43         6.77 o
   8   3  12         61.66         62.87         3.48 o
   0   4  12        963.20       1032.34        31.08 o
   1   4  12       1295.51       1349.06        41.09 o
   2   4  12       1991.11       2263.73        76.23 o
   3   4  12        139.20        103.91         5.68 o
   4   4  12         73.53         71.81         6.73 o
   5   4  12         36.39         38.00         2.87 o
   6   4  12         27.58         24.19         3.31 o
   7   4  12         60.42         48.05         3.31 o
   8   4  12          2.10          0.71         1.61 o
   1   5  12         68.66         55.08         4.33 o
   2   5  12         68.49         83.80         5.21 o
   3   5  12        216.11        220.41         8.50 o
   4   5  12          6.41          7.52         1.59 o
   5   5  12          0.11          0.04         1.60 o
   6   5  12         11.92          7.78         2.61 o
   7   5  12          1.49          2.42         1.80 o
   8   5  12         12.07         10.92         1.71 o
   0   6  12          1.10          7.34         2.99 o
   1   6  12         86.04         77.28         4.81 o
   2   6  12        625.40        640.17        16.87 o
   3   6  12        295.40        264.26        10.91 o
   4   6  12          6.27          9.14         1.56 o
   5   6  12        434.61        408.01         8.64 o
   6   6  12         18.54         22.99         2.79 o
   7   6  12        387.76        405.25        12.64 o
   8   6  12         68.49         76.45         3.23 o
   1   7  12         93.12         93.83         7.55 o
   2   7  12         98.81        104.88         6.98 o
   3   7  12          0.52          2.62         1.76 o
   4   7  12         50.21         40.11         2.59 o
   5   7  12          1.46          2.38         1.64 o
   6   7  12          2.19          4.44         1.84 o
   7   7  12         41.39         32.61         2.81 o
   8   7  12         72.10         78.81         4.45 o
   0   8  12        256.74        241.25        20.68 o
   1   8  12         27.90         21.30         4.07 o
   2   8  12         11.26         13.26         2.45 o
   3   8  12         84.78         69.32         3.19 o
   4   8  12         21.51         19.45         1.97 o
   5   8  12         68.42         61.40         3.59 o
   6   8  12         32.24         36.51         3.16 o
   7   8  12        105.53        100.08         4.57 o
   1   9  12       1785.00       1616.84        18.62 o
   2   9  12        914.57        840.21        15.03 o
   3   9  12       1787.60       1677.04        17.82 o
   4   9  12       1303.38       1279.77        15.06 o
   5   9  12        145.43        148.24         5.47 o
   6   9  12        265.54        256.54         7.10 o
   7   9  12          5.79          2.64         1.70 o
   0  10  12         49.29         37.93         3.90 o
   1  10  12       1161.65       1079.05        14.55 o
   2  10  12        309.95        270.02         6.54 o
   3  10  12        542.74        529.00        10.38 o
   4  10  12          0.57          0.00         1.82 o
   5  10  12        164.59        169.44         6.08 o
   6  10  12         18.94         20.17         2.10 o
   7  10  12         53.92         52.73         3.24 o
   1  11  12       1721.84       1632.68        17.09 o
   2  11  12         55.74         47.58         2.99 o
   3  11  12          3.58          2.74         1.75 o
   4  11  12         68.33         61.48         4.26 o
   5  11  12         30.87         33.20         3.00 o
   6  11  12          5.11          6.12         1.17 o
   0  12  12       1209.23       1065.15        30.44 o
   1  12  12        981.58        951.40        14.61 o
   2  12  12       1213.25       1156.44        16.33 o
   3  12  12        470.62        470.84         9.45 o
   4  12  12         67.12         66.79         3.76 o
   5  12  12          4.68          3.38         1.41 o
   6  12  12         32.29         32.92         3.44 o
   1  13  12        127.38        158.59         5.55 o
   2  13  12          7.11          9.61         2.06 o
   3  13  12        304.06        299.08         8.45 o
   4  13  12         74.23         64.79         3.48 o
   5  13  12         53.22         56.44         3.30 o
   0  14  12          0.86          4.43         7.85 o
   1  14  12        178.30        178.11         7.24 o
   2  14  12        179.09        167.94         5.58 o
   3  14  12          3.61          1.25         1.84 o
   4  14  12          8.38          8.25         1.62 o
   1  15  12         18.65         21.88         2.98 o
   2  15  12        124.46        138.69         5.53 o
   3  15  12          4.84          7.02         1.88 o
   0  16  12          7.95         46.47        34.92 o
   1  16  12          6.72         10.16         2.49 o
   1   1  13         32.44         37.12         2.30 o
   2   1  13          0.01          4.93         3.55 o
   3   1  13          1.75          7.61         2.79 o
   4   1  13        183.15        164.63        10.10 o
   5   1  13        389.57        389.92         8.30 o
   6   1  13         28.79         33.59         3.35 o
   7   1  13         48.39         59.11         4.17 o
   8   1  13         21.00         18.35         2.00 o
   0   2  13       1440.42       1478.57        21.10 o
   1   2  13        634.05        630.54        12.43 o
   2   2  13         14.61         13.45         2.61 o
   3   2  13         39.36         37.34         4.12 o
   4   2  13        257.70        240.01        13.55 o
   5   2  13        637.17        585.58        10.96 o
   6   2  13          4.98          3.47         1.94 o
   7   2  13        159.79        178.21         6.64 o
   8   2  13          7.72          6.61         1.50 o
   1   3  13        214.12        221.74         7.77 o
   2   3  13          3.92          7.45         3.17 o
   3   3  13        938.19        919.76        20.21 o
   4   3  13         89.52        103.61         7.22 o
   5   3  13       1020.65        988.20        17.21 o
   6   3  13          2.59          4.89         2.43 o
   7   3  13         22.90         20.69         2.35 o
   8   3  13        161.43        162.12         5.87 o
   0   4  13        436.71        573.83        16.65 o
   1   4  13        492.14        600.31        20.19 o
   2   4  13          6.41          7.40         2.46 o
   3   4  13         12.17         16.44         3.52 o
   4   4  13        757.01        729.47        22.98 o
   5   4  13          2.19          1.87         1.52 o
   6   4  13        146.66        139.28         6.72 o
   7   4  13         27.02         27.21         2.60 o
   8   4  13          9.46          8.46         1.59 o
   1   5  13       2266.16       2461.73        44.27 o
   2   5  13         24.83         25.23         3.42 o
   3   5  13         26.43         31.02         3.92 o
   4   5  13          3.21          6.04         1.25 o
   5   5  13          1.06          0.43         1.65 o
   6   5  13        216.15        220.64         9.41 o
   7   5  13        153.26        158.22         6.66 o
   8   5  13         81.25         97.86         3.73 o
   0   6  13       2026.78       2417.74        48.10 o
   1   6  13         64.96         73.05         5.44 o
   2   6  13         12.10         19.26         2.81 o
   3   6  13        211.79        217.13        11.87 o
   4   6  13        652.50        618.22         9.31 o
   5   6  13        141.09        138.38         5.13 o
   6   6  13         60.18         59.56         4.47 o
   7   6  13        190.63        199.75         6.41 o
   8   6  13         21.72         19.43         1.96 o
   1   7  13        110.16         98.95         7.74 o
   2   7  13          0.17         15.04         3.47 o
   3   7  13          7.28          9.60         1.56 o
   4   7  13        134.90        109.55         4.11 o
   5   7  13          8.49          6.82         1.67 o
   6   7  13        221.65        229.74         7.31 o
   7   7  13         35.98         30.48         2.60 o
   8   7  13         15.46         13.26         2.02 o
   0   8  13        716.77        795.56        85.92 o
   1   8  13         97.85         91.77         8.64 o
   2   8  13        208.71        174.87         4.96 o
   3   8  13        272.70        240.94         6.18 o
   4   8  13         47.15         42.04         2.87 o
   5   8  13          2.39          1.57         1.66 o
   6   8  13          4.70          5.99         1.83 o
   7   8  13         16.37         11.50         1.74 o
   1   9  13        204.44        199.20         5.39 o
   2   9  13        120.77        121.08         4.69 o
   3   9  13        336.02        337.82         6.97 o
   4   9  13        582.45        614.00        11.27 o
   5   9  13         26.69         20.99         2.37 o
   6   9  13          1.40          1.83         1.44 o
   7   9  13         15.71         14.26         1.88 o
   0  10  13          9.74          2.93         2.16 o
   1  10  13         15.70         13.89         4.04 o
   2  10  13        150.86        175.78         5.70 o
   3  10  13        233.90        203.17         7.14 o
   4  10  13         66.23         58.06         4.21 o
   5  10  13        112.84        105.79         4.80 o
   6  10  13          3.14          2.86         1.43 o
   1  11  13          1.33          2.67         1.98 o
   2  11  13         87.75         67.26         3.82 o
   3  11  13         80.27         82.92         4.27 o
   4  11  13         95.23         93.29         4.60 o
   5  11  13         15.25         17.37         2.36 o
   6  11  13         11.80         11.56         1.32 o
   0  12  13        400.82        409.52        13.71 o
   1  12  13         81.34         90.97         3.88 o
   2  12  13        218.42        223.81         6.23 o
   3  12  13         13.90         17.46         2.47 o
   4  12  13          0.12         -1.02         1.56 o
   5  12  13         74.72         75.35         3.43 o
   1  13  13        147.26        151.00         5.03 o
   2  13  13         54.48         48.45         2.85 o
   3  13  13          3.71          2.40         1.61 o
   4  13  13        101.81        111.67         4.20 o
   5  13  13          3.45          2.72         3.03 o
   0  14  13          4.78         30.26        28.48 o
   1  14  13         18.91         21.87         3.16 o
   2  14  13         35.82         35.31         2.76 o
   3  14  13          2.24          2.29         1.45 o
   4  14  13         40.30         42.71         3.32 o
   1  15  13          1.06         -0.25         1.67 o
   2  15  13         26.68         29.82         3.13 o
   3  15  13          0.62          0.78         1.89 o
   0  16  13         49.35        104.37        43.04 o
   1  16  13          2.33          5.81         3.02 o
   0   0  14       7694.53       7657.20       210.03 o
   1   0  14        629.26        639.75        16.17 o
   2   0  14       5043.54       5389.43        79.86 o
   3   0  14       2155.19       2244.84        60.95 o
   4   0  14       1641.06       1579.58        61.18 o
   5   0  14       1699.99       1636.19        24.01 o
   6   0  14       1384.40       1290.68        35.22 o
   7   0  14         47.80         41.79         4.19 o
   8   0  14        424.74        465.52        12.51 o
   1   1  14       7898.69       8582.91       214.71 o
   2   1  14        202.23        186.41         8.19 o
   3   1  14         60.39         47.56         5.55 o
   4   1  14        124.34        112.04         8.63 o
   5   1  14       1441.39       1414.91        14.77 o
   6   1  14        677.52        688.45        11.28 o
   7   1  14         19.73         26.33         2.79 o
   8   1  14         30.35         33.05         2.43 o
   0   2  14       5922.40       6149.53       171.15 o
   1   2  14        783.83        962.31        22.78 o
   2   2  14        995.92       1013.23        26.61 o
   3   2  14          0.07          5.01         4.92 o
   4   2  14         87.73         68.54         7.36 o
   5   2  14       3498.87       3505.06        29.80 o
   6   2  14          0.10          2.33         1.88 o
   7   2  14       1039.64       1088.49        21.02 o
   8   2  14          0.72          1.07         1.20 o
   1   3  14         15.16         16.91         2.65 o
   2   3  14        317.53        315.31        10.32 o
   3   3  14          0.15          0.97         2.47 o
   4   3  14       1548.33       1422.23        40.87 o
   5   3  14       1273.45       1249.68        16.36 o
   6   3  14          0.67          2.28         2.02 o
   7   3  14          1.24          1.52         1.86 o
   8   3  14         31.00         28.53         2.38 o
   0   4  14         54.92         32.19         5.13 o
   1   4  14        474.79        538.35        15.09 o
   2   4  14        604.74        663.29        18.33 o
   3   4  14        327.15        294.50        13.23 o
   4   4  14        258.71        270.19         7.76 o
   5   4  14          0.55          1.60         1.62 o
   6   4  14         15.62         18.35         2.55 o
   7   4  14          2.42          0.32         1.57 o
   8   4  14         18.78         19.03         1.91 o
   1   5  14        667.54        775.92        25.20 o
   2   5  14         67.30         78.22         5.78 o
   3   5  14        281.90        258.84        11.76 o
   4   5  14         33.24         28.23         2.28 o
   5   5  14         25.02         27.36         2.75 o
   6   5  14         18.58         20.93         3.14 o
   7   5  14         15.38         16.63         2.13 o
   8   5  14          0.63          2.54         1.33 o
   0   6  14         23.09         24.67         6.58 o
   1   6  14         14.81         14.44         3.49 o
   2   6  14        657.12        554.87        15.84 o
   3   6  14          5.23          6.33         1.33 o
   4   6  14         93.11         80.85         3.74 o
   5   6  14         23.48         27.81         2.55 o
   6   6  14         56.50         64.95         4.16 o
   7   6  14          0.00          0.60         1.58 o
   8   6  14          0.32         -0.16         1.26 o
   1   7  14        416.23        374.33        16.96 o
   2   7  14         40.72         39.61         5.07 o
   3   7  14          6.75          4.26         1.71 o
   4   7  14        184.90        185.16         5.57 o
   5   7  14          7.45          5.81         1.82 o
   6   7  14         70.61         70.68         4.13 o
   7   7  14          9.56          8.18         1.60 o
   0   8  14         59.90         55.66         7.52 o
   1   8  14        254.60        234.59         6.42 o
   2   8  14         24.27         21.38         2.06 o
   3   8  14        315.39        253.85         6.77 o
   4   8  14         44.69         36.11         2.93 o
   5   8  14        411.75        367.25         8.57 o
   6   8  14         22.35         17.23         2.31 o
   7   8  14         83.77         75.61         3.42 o
   1   9  14        526.34        549.79        13.05 o
   2   9  14         10.09         12.91         2.13 o
   3   9  14         63.02         68.76         3.71 o
   4   9  14        375.95        326.66         8.26 o
   5   9  14         10.19         13.36         1.97 o
   6   9  14         73.03         57.06         3.05 o
   7   9  14          5.49          6.88         1.49 o
   0  10  14         16.83         16.61         3.25 o
   1  10  14         66.50         77.32         4.10 o
   2  10  14        335.26        281.96         7.64 o
   3  10  14         31.31         33.71         3.02 o
   4  10  14          1.73          0.92         2.28 o
   5  10  14         82.56         87.01         4.74 o
   6  10  14          0.54          1.39         1.21 o
   1  11  14        220.07        203.56         6.49 o
   2  11  14          3.95          4.01         1.95 o
   3  11  14        797.65        780.53        12.27 o
   4  11  14         17.86         13.44         2.05 o
   5  11  14         30.60         24.23         2.51 o
   6  11  14         10.12         14.65         1.77 o
   0  12  14        434.91        445.08        14.96 o
   1  12  14        502.27        533.31        14.34 o
   2  12  14        239.42        226.83         6.18 o
   3  12  14          2.89          5.67         3.05 o
   4  12  14          2.71          3.93         1.51 o
   5  12  14         13.59         12.74         1.67 o
   1  13  14        147.15        158.60         5.32 o
   2  13  14          7.49          6.64         1.63 o
   3  13  14        142.00        138.93         5.02 o
   4  13  14        125.18        137.16         4.44 o
   5  13  14          8.35          9.78         2.24 o
   0  14  14         96.03        147.20        44.02 o
   1  14  14        122.57        133.91         6.99 o
   2  14  14          0.35          6.98         4.42 o
   3  14  14         42.69         46.27         2.96 o
   4  14  14         21.04         20.18         2.96 o
   1  15  14         66.60        119.84        26.29 o
   2  15  14         29.58         30.68         5.58 o
   1   1  15       1010.43       1187.90        33.82 o
   2   1  15       3446.73       3345.80       146.37 o
   3   1  15         49.36         56.42         5.95 o
   4   1  15       2116.56       1904.38        55.71 o
   5   1  15        125.70        123.67         4.32 o
   6   1  15       2422.40       2297.67        36.86 o
   7   1  15        294.62        286.32         7.41 o
   8   1  15        414.48        397.88         7.62 o
   0   2  15       6196.68       6752.81       159.49 o
   1   2  15        749.29        780.63        14.66 o
   2   2  15         66.55         73.78         4.98 o
   3   2  15        544.34        539.79        22.10 o
   4   2  15        244.71        216.89         6.55 o
   5   2  15       2138.00       2062.29        26.78 o
   6   2  15        181.82        207.33         6.65 o
   7   2  15        610.30        620.95        11.66 o
   8   2  15        125.60        130.64         4.07 o
   1   3  15         13.53         11.78         2.97 o
   2   3  15          0.14          0.46         3.38 o
   3   3  15        196.42        203.80         9.22 o
   4   3  15          4.24          5.40         1.23 o
   5   3  15        341.11        347.08         7.49 o
   6   3  15        351.72        350.97         8.60 o
   7   3  15          0.92          0.03         1.67 o
   8   3  15         12.85         13.48         1.72 o
   0   4  15        836.51        870.01        62.77 o
   1   4  15        818.76        913.36        39.45 o
   2   4  15        713.33        655.35        19.01 o
   3   4  15         14.53          7.57         4.69 o
   4   4  15        178.40        169.81         4.84 o
   5   4  15         39.63         34.61         2.96 o
   6   4  15         29.69         34.17         3.22 o
   7   4  15         40.59         46.32         3.07 o
   8   4  15        117.81        123.36         4.45 o
   1   5  15       1999.00       2056.32        49.61 o
   2   5  15          7.34         -2.23         3.60 o
   3   5  15        151.20        161.79         6.53 o
   4   5  15        237.31        210.52         5.45 o
   5   5  15        308.23        324.30         7.76 o
   6   5  15        537.91        554.57        11.44 o
   7   5  15         67.32         67.72         3.54 o
   8   5  15         13.74          9.22         1.54 o
   0   6  15        185.10        117.95        11.58 o
   1   6  15        116.05        129.12         9.54 o
   2   6  15        734.95        719.20        19.85 o
   3   6  15          3.66          6.47         1.47 o
   4   6  15        123.12        110.62         4.08 o
   5   6  15        382.28        366.97         8.85 o
   6   6  15          1.67          1.42         1.75 o
   7   6  15        226.00        242.11         6.11 o
   1   7  15       1335.24       1382.58        43.10 o
   2   7  15        723.85        686.69        10.51 o
   3   7  15          3.89          2.95         1.44 o
   4   7  15         31.95         28.08         2.25 o
   5   7  15        134.34        136.18         5.41 o
   6   7  15         14.46         13.06         2.20 o
   7   7  15         38.25         45.87         2.87 o
   0   8  15        173.80        155.98         7.13 o
   1   8  15        623.25        588.47        10.40 o
   2   8  15       1305.59       1196.18        13.45 o
   3   8  15        185.16        179.01         5.78 o
   4   8  15          0.49          2.03         1.76 o
   5   8  15          0.00          0.39         1.61 o
   6   8  15         21.13         20.68         2.44 o
   7   8  15         18.08         15.69         1.70 o
   1   9  15       2980.71       2806.71        22.01 o
   2   9  15       2282.12       2129.32        23.87 o
   3   9  15         28.44         31.57         2.88 o
   4   9  15        793.65        766.58        12.39 o
   5   9  15         94.64        105.08         4.43 o
   6   9  15        703.16        684.97         9.59 o
   7   9  15        159.76        169.19         5.23 o
   0  10  15        168.61        149.51         7.34 o
   1  10  15         26.14         25.97         2.52 o
   2  10  15        538.63        518.27        10.24 o
   3  10  15         23.81         26.95         2.70 o
   4  10  15          1.05          2.12         1.90 o
   5  10  15         38.81         43.54         3.42 o
   6  10  15          0.12          1.48         1.28 o
   1  11  15         20.62         16.78         2.36 o
   2  11  15         17.11         18.87         2.87 o
   3  11  15          2.20          6.91         1.97 o
   4  11  15          6.94          7.91         2.40 o
   5  11  15         68.22         80.26         4.56 o
   6  11  15          0.29          1.33         1.23 o
   0  12  15       1457.34       1408.55        24.70 o
   1  12  15        119.54        117.97         4.53 o
   2  12  15        572.77        540.73         9.96 o
   3  12  15         88.50         89.37         3.81 o
   4  12  15         23.48         23.74         2.54 o
   5  12  15        235.19        252.84         5.63 o
   1  13  15         25.49         25.41         2.75 o
   2  13  15         19.99         28.71         2.41 o
   3  13  15         33.51         35.82         2.65 o
   4  13  15          0.00          1.06         1.41 o
   0  14  15         15.73         92.83        70.32 o
   1  14  15          7.34         11.50         2.73 o
   2  14  15          0.01         -0.54         1.80 o
   3  14  15         11.27          8.55         1.94 o
   1  15  15          1.71         -0.38         1.86 o
   2  15  15          0.09          2.42         1.76 o
   0   0  16      10677.20      11832.97       271.86 o
   1   0  16         22.46         18.58         2.71 o
   2   0  16        984.56        946.96        28.72 o
   3   0  16        147.66        126.61        18.12 o
   4   0  16       1559.60       1510.48        22.64 o
   5   0  16       1544.67       1517.55        30.10 o
   6   0  16         18.83         18.67         3.84 o
   7   0  16         44.16         47.79         4.29 o
   8   0  16        329.31        305.54         9.43 o
   1   1  16         22.32         47.80         3.23 o
   2   1  16          1.28          6.90         2.20 o
   3   1  16        361.69        302.07        12.41 o
   4   1  16         31.08         32.92         3.30 o
   5   1  16         44.65         46.59         2.82 o
   6   1  16        754.65        741.77        10.34 o
   7   1  16        399.06        402.34         8.52 o
   8   1  16          2.39          3.21         1.25 o
   0   2  16         43.88         46.05         3.85 o
   1   2  16        805.39        952.48        17.89 o
   2   2  16          1.71          5.82         2.52 o
   3   2  16         93.18        105.92         7.52 o
   4   2  16        161.64        161.93         4.75 o
   5   2  16        571.50        530.89         8.77 o
   6   2  16          3.05          2.60         1.50 o
   7   2  16         11.02          8.85         2.17 o
   8   2  16          0.11          1.33         1.20 o
   1   3  16         19.49         14.86         3.15 o
   2   3  16        312.08        387.29        11.70 o
   3   3  16        517.48        493.27        22.77 o
   4   3  16          0.10          2.01         1.25 o
   5   3  16        443.14        433.80         7.97 o
   6   3  16         72.16         72.75         4.11 o
   7   3  16         15.60          9.77         1.88 o
   8   3  16          0.23         -0.69         1.28 o
   0   4  16        744.68        830.11        39.36 o
   1   4  16        531.50        583.64        21.54 o
   2   4  16          2.51          2.28         5.25 o
   3   4  16        534.22        468.26        12.34 o
   4   4  16         36.09         35.96         2.31 o
   5   4  16          0.10          0.42         1.58 o
   6   4  16         14.45         11.88         2.10 o
   7   4  16         11.93          7.02         1.86 o
   8   4  16          1.10          2.09         1.42 o
   1   5  16         62.61         68.37         6.02 o
   2   5  16         85.27         84.35         6.28 o
   3   5  16        146.12        130.64         4.20 o
   4   5  16        287.86        256.67         6.07 o
   5   5  16         55.64         55.09         3.37 o
   6   5  16        199.82        185.31         6.12 o
   7   5  16         81.26         85.31         4.11 o
   8   5  16        148.69        146.47        10.64 o
   0   6  16        136.25         91.58        10.46 o
   1   6  16         41.82         38.58         6.79 o
   2   6  16         15.47         15.93         2.33 o
   3   6  16        309.61        261.01         6.40 o
   4   6  16         21.40         18.91         1.93 o
   5   6  16        466.03        456.11         9.78 o
   6   6  16         56.19         49.31         3.31 o
   7   6  16        147.72        146.69         5.00 o
   1   7  16         32.15         28.92         2.39 o
   2   7  16          1.21         -0.14         1.39 o
   3   7  16        307.77        308.17         7.06 o
   4   7  16         72.36         70.89         3.38 o
   5   7  16         12.68         12.91         2.11 o
   6   7  16          7.21         10.17         1.90 o
   7   7  16          0.13          0.52         1.33 o
   0   8  16       1638.11       1512.07        30.99 o
   1   8  16        202.21        183.61         5.37 o
   2   8  16       1169.24       1067.76        17.23 o
   3   8  16         77.28         77.66         3.96 o
   4   8  16        242.50        247.27         6.38 o
   5   8  16         90.43         92.42         4.35 o
   6   8  16         87.08         78.54         3.67 o
   7   8  16          8.74          8.36         1.36 o
   1   9  16       2522.32       2394.62        19.05 o
   2   9  16        791.71        702.04        11.94 o
   3   9  16        825.84        761.18        12.54 o
   4   9  16        206.93        206.43         6.55 o
   5   9  16          1.82          0.55         1.50 o
   6   9  16         98.25         93.84         3.63 o
   0  10  16        720.04        687.03        15.42 o
   1  10  16         15.05         10.73         1.98 o
   2  10  16          7.02          6.62         1.82 o
   3  10  16         39.88         36.71         3.01 o
   4  10  16          0.82          2.14         2.01 o
   5  10  16         29.22         30.37         2.57 o
   6  10  16          2.36          1.30         1.24 o
   1  11  16          5.05          6.30         1.97 o
   2  11  16        876.33        844.05        16.22 o
   3  11  16        356.60        378.49         9.07 o
   4  11  16        325.60        343.14         9.98 o
   5  11  16        181.19        202.41         6.12 o
   0  12  16         14.31         10.36        11.63 o
   1  12  16        189.20        195.73         6.02 o
   2  12  16          4.98          5.98         2.11 o
   3  12  16        211.49        219.24         6.57 o
   4  12  16         38.20         34.26         2.56 o
   5  12  16        234.06        244.62         5.28 o
   1  13  16         21.76         22.29         2.51 o
   2  13  16         35.70         36.76         2.88 o
   3  13  16        306.19        327.29         7.76 o
   4  13  16         36.68         39.04         3.54 o
   0  14  16         40.47         40.77         4.44 o
   1  14  16        239.63        269.87         7.76 o
   2  14  16         10.96         12.07         2.90 o
   3  14  16          0.52         -0.10         2.31 o
   1  15  16         39.66         54.19         3.69 o
   1   1  17         79.61        109.33         5.29 o
   2   1  17          0.00          4.80         2.40 o
   3   1  17         59.62         73.43         6.95 o
   4   1  17        504.70        457.00         8.38 o
   5   1  17          9.25         10.59         1.70 o
   6   1  17         85.75         74.54         3.65 o
   7   1  17         89.81         87.85         4.10 o
   8   1  17          1.15          1.49         1.03 o
   0   2  17       1193.41       1203.10        33.35 o
   1   2  17        182.50        168.16         7.38 o
   2   2  17        108.94        138.98         7.52 o
   3   2  17       1270.15       1162.45        27.75 o
   4   2  17        897.33        841.57        10.80 o
   5   2  17         98.13        106.32         4.10 o
   6   2  17         45.78         43.89         2.84 o
   7   2  17          0.00          1.01         1.79 o
   8   2  17         14.24         14.58         1.57 o
   1   3  17        883.56        869.66        19.48 o
   2   3  17        386.93        406.65        13.49 o
   3   3  17          9.96          8.71         1.95 o
   4   3  17        129.96        116.87         4.16 o
   5   3  17          2.49          2.05         1.32 o
   6   3  17        421.45        415.38         7.92 o
   7   3  17         84.10         68.82         3.45 o
   8   3  17          0.11          2.07         1.51 o
   0   4  17        192.41        229.64        12.65 o
   1   4  17        873.98        899.26        34.21 o
   2   4  17         13.80          2.78         4.11 o
   3   4  17        173.28        151.19         4.30 o
   4   4  17        714.73        653.49         9.14 o
   5   4  17         28.32         22.08         1.95 o
   6   4  17         13.06         15.39         2.17 o
   7   4  17         55.88         64.07         3.58 o
   8   4  17          1.28          3.15         1.53 o
   1   5  17        129.33        117.56         7.96 o
   2   5  17        483.64        432.45         9.33 o
   3   5  17        102.87         95.05         3.69 o
   4   5  17          4.77          7.24         1.53 o
   5   5  17         35.42         29.86         2.70 o
   6   5  17         21.81         25.67         2.59 o
   7   5  17         18.06         19.96         2.19 o
   0   6  17         17.83          1.24         4.46 o
   1   6  17        203.54        195.63         6.52 o
   2   6  17        264.58        253.46         7.55 o
   3   6  17          1.75          3.95         1.48 o
   4   6  17          0.00          1.28         1.40 o
   5   6  17        201.25        191.42         5.93 o
   6   6  17        165.16        182.92         5.82 o
   7   6  17          8.93          4.77         1.40 o
   1   7  17        440.54        430.76         8.49 o
   2   7  17        362.53        335.34         7.65 o
   3   7  17        182.06        179.90         5.45 o
   4   7  17         88.34         70.61         3.55 o
   5   7  17          0.26          0.81         1.62 o
   6   7  17         30.73         33.37         2.67 o
   7   7  17        113.30        120.21         3.95 o
   0   8  17       2827.47       2547.37        32.61 o
   1   8  17        293.59        280.53         6.66 o
   2   8  17        146.92        127.92         4.89 o
   3   8  17        307.89        278.19         7.18 o
   4   8  17         56.30         50.91         3.07 o
   5   8  17          0.00          1.69         1.66 o
   6   8  17         16.83         18.22         1.95 o
   7   8  17          9.06         12.59         1.75 o
   1   9  17         25.43         30.45         2.97 o
   2   9  17         17.85          9.51         2.21 o
   3   9  17         82.91         58.92         3.73 o
   4   9  17       1523.08       1472.82        18.13 o
   5   9  17          2.54          4.62         1.63 o
   6   9  17        237.78        223.99         5.15 o
   0  10  17         99.38        119.02         7.40 o
   1  10  17         66.97         59.44         3.60 o
   2  10  17          2.21         -0.63         2.02 o
   3  10  17        203.01        213.49         6.50 o
   4  10  17         56.85         50.90         3.80 o
   5  10  17          2.24          1.09         1.51 o
   6  10  17          0.05          0.03         1.15 o
   1  11  17         16.19         16.62         2.32 o
   2  11  17        409.27        424.44        10.73 o
   3  11  17          7.65          6.08         1.95 o
   4  11  17        131.37        142.24         5.70 o
   5  11  17          5.08          6.81         2.00 o
   0  12  17        314.11        302.28        16.61 o
   1  12  17          4.58          4.08         1.93 o
   2  12  17        693.48        727.73        11.94 o
   3  12  17         80.35         88.98         4.28 o
   4  12  17        174.77        196.15         5.88 o
   5  12  17        104.73        116.16         6.00 o
   1  13  17          2.10          0.86         1.74 o
   2  13  17        165.58        181.63         5.47 o
   3  13  17         15.92         14.02         2.09 o
   4  13  17         91.11         91.20         5.59 o
   0  14  17          4.00         -0.85         3.54 o
   1  14  17          0.22          1.38         1.26 o
   2  14  17         18.73         15.89         2.12 o
   3  14  17         42.99         44.49         9.25 o
   1  15  17        143.70        180.63        10.54 o
   0   0  18       1597.09       1698.19        45.81 o
   1   0  18        435.33        436.53        16.18 o
   2   0  18       3043.14       2771.97        70.17 o
   3   0  18        288.78        306.49        10.16 o
   4   0  18          7.58          5.60         2.18 o
   5   0  18         52.23         51.67         4.14 o
   6   0  18         93.09         96.98         4.81 o
   7   0  18         94.05         86.84         5.21 o
   8   0  18         83.83         89.11         5.67 o
   1   1  18       2690.81       2890.74        71.64 o
   2   1  18        626.69        597.53        17.02 o
   3   1  18        572.88        557.48         9.44 o
   4   1  18        466.10        445.26         8.89 o
   5   1  18        147.60        138.13         4.57 o
   6   1  18        165.83        155.92         4.73 o
   7   1  18        729.77        738.89        12.80 o
   8   1  18         17.79         18.04         2.08 o
   0   2  18        557.61        468.88        14.76 o
   1   2  18          2.11          2.59         2.08 o
   2   2  18        472.32        401.25        12.63 o
   3   2  18       5618.16       5235.46        77.16 o
   4   2  18       1080.95       1034.92        14.08 o
   5   2  18       1911.72       1902.94        16.56 o
   6   2  18         41.23         46.11         2.82 o
   7   2  18        654.38        659.91        13.54 o
   8   2  18         29.40         24.50         2.63 o
   1   3  18        339.15        391.87        12.69 o
   2   3  18        126.66        122.24         7.35 o
   3   3  18        274.88        262.28         5.70 o
   4   3  18        215.80        193.25         5.37 o
   5   3  18        551.30        539.04         8.82 o
   6   3  18        409.82        393.74         8.05 o
   7   3  18         64.64         57.46         3.36 o
   8   3  18        107.51         94.95         8.02 o
   0   4  18        257.81        275.01        14.58 o
   1   4  18        360.07        308.36        13.31 o
   2   4  18         20.33         20.88         3.36 o
   3   4  18       1379.65       1252.03        18.03 o
   4   4  18        343.87        325.46         6.56 o
   5   4  18         78.99         81.24         3.56 o
   6   4  18          3.56          3.38         1.65 o
   7   4  18         40.10         38.84         2.80 o
   1   5  18        676.58        659.92        17.36 o
   2   5  18          2.16          2.99         1.30 o
   3   5  18        459.45        403.89         7.18 o
   4   5  18        116.47        101.64         3.78 o
   5   5  18        174.05        149.49         4.68 o
   6   5  18        127.91        122.01         4.87 o
   7   5  18         36.25         43.41         2.77 o
   0   6  18        969.61        938.99        21.74 o
   1   6  18        372.64        351.24         7.17 o
   2   6  18        253.00        242.35         6.47 o
   3   6  18         26.40         25.42         2.25 o
   4   6  18        236.91        215.57         5.63 o
   5   6  18         19.24         17.84         1.98 o
   6   6  18        129.15        142.21         5.02 o
   7   6  18         68.20         75.38         3.29 o
   1   7  18         13.01         15.09         2.20 o
   2   7  18         53.42         47.12         2.88 o
   3   7  18        280.29        276.60         7.14 o
   4   7  18          9.54          8.53         1.73 o
   5   7  18         57.08         55.42         3.21 o
   6   7  18          5.66          5.61         1.49 o
   7   7  18          5.70          7.82         1.38 o
   0   8  18       5320.94       4680.63       145.16 o
   1   8  18          1.75          4.91         1.75 o
   2   8  18       2026.22       1922.69        28.33 o
   3   8  18        112.17         96.30         4.36 o
   4   8  18        153.22        144.70         4.84 o
   5   8  18         10.75         15.38         2.16 o
   6   8  18          6.32          6.52         1.40 o
   1   9  18         13.61         22.20         2.79 o
   2   9  18        144.57        123.39         5.53 o
   3   9  18        108.48         82.53         4.01 o
   4   9  18          0.05          4.78         2.06 o
   5   9  18          1.28          4.49         1.55 o
   6   9  18          1.60          0.30         1.08 o
   0  10  18        154.87        150.65        10.10 o
   1  10  18         11.48         11.42         2.05 o
   2  10  18         79.00         79.81         4.38 o
   3  10  18        106.21        112.21         4.73 o
   4  10  18          3.07          3.93         1.64 o
   5  10  18        230.20        230.32         5.91 o
   6  10  18          0.01          1.24         1.20 o
   1  11  18         26.62         29.34         2.77 o
   2  11  18          0.62          1.98         1.84 o
   3  11  18         26.68         34.67         3.00 o
   4  11  18        234.47        248.26         7.15 o
   5  11  18         29.41         23.28         2.69 o
   0  12  18        374.35        371.62        11.98 o
   1  12  18         41.76         33.94         4.99 o
   2  12  18        462.92        484.29         9.44 o
   3  12  18        425.90        484.95        10.80 o
   4  12  18         51.63         48.09         3.80 o
   1  13  18         45.49         47.10         2.92 o
   2  13  18          5.17         10.67         2.14 o
   3  13  18        212.41        237.49         6.76 o
   0  14  18         12.60          9.19         4.90 o
   1  14  18         49.81         53.73         2.63 o
   2  14  18          0.79          1.32         1.86 o
   1   1  19       1397.17       1386.57        27.62 o
   2   1  19        268.27        251.95        12.39 o
   3   1  19        328.80        285.94         6.62 o
   4   1  19        117.58        101.11         4.39 o
   5   1  19         15.13         13.15         1.82 o
   6   1  19         83.80         95.99         3.67 o
   7   1  19         84.77         85.93         3.68 o
   0   2  19        697.52        699.00        20.35 o
   1   2  19        581.09        546.52        13.92 o
   2   2  19        345.70        342.19        12.65 o
   3   2  19       2253.41       2079.96        24.15 o
   4   2  19        308.65        280.56         6.82 o
   5   2  19       1754.45       1735.28        21.35 o
   6   2  19         12.64          9.89         1.79 o
   7   2  19        437.36        446.14        10.62 o
   1   3  19         67.90         63.19         5.40 o
   2   3  19        104.88         99.87         3.47 o
   3   3  19          2.10          5.38         1.37 o
   4   3  19        143.93        144.28         4.69 o
   5   3  19        142.24        130.20         4.43 o
   6   3  19        520.97        514.45         9.61 o
   7   3  19        156.39        175.53         5.90 o
   0   4  19        769.49        751.98        31.65 o
   1   4  19        158.08        152.97         5.44 o
   2   4  19         12.16         12.37         1.48 o
   3   4  19         52.47         49.71         2.67 o
   4   4  19        175.72        175.16         5.12 o
   5   4  19          0.38          1.79         1.35 o
   6   4  19         84.28         87.31         4.05 o
   7   4  19          0.91          0.94         1.50 o
   1   5  19       1218.40       1128.58        12.01 o
   2   5  19       1451.07       1234.01        12.90 o
   3   5  19        700.54        638.59         9.08 o
   4   5  19        602.68        540.74         8.55 o
   5   5  19         76.16         67.49         3.22 o
   6   5  19        938.79        963.03        12.65 o
   7   5  19         65.39         74.14         3.26 o
   0   6  19        220.02        192.63         9.51 o
   1   6  19         57.86         55.99         3.28 o
   2   6  19          8.39          7.94         1.66 o
   3   6  19        179.23        148.16         4.74 o
   4   6  19         27.94         18.83         2.03 o
   5   6  19          8.54          9.04         1.65 o
   6   6  19         93.12         97.81         4.03 o
   7   6  19          0.15          0.15         1.12 o
   1   7  19        497.41        462.92         9.61 o
   2   7  19        430.38        401.50         7.56 o
   3   7  19         23.63         19.83         2.18 o
   4   7  19        171.64        163.15         4.88 o
   5   7  19         46.88         39.35         2.67 o
   6   7  19          0.02         -0.62         1.32 o
   0   8  19       9526.06       9218.98       179.58 o
   1   8  19         16.56         18.14         2.46 o
   2   8  19        149.48        184.60         5.57 o
   3   8  19          6.84          4.25         1.56 o
   4   8  19         14.64         14.91         1.85 o
   5   8  19        372.72        372.38         7.78 o
   6   8  19        174.24        190.99         4.75 o
   1   9  19         19.01         21.19         2.83 o
   2   9  19        547.37        568.17        10.67 o
   3   9  19        180.70        170.23         5.52 o
   4   9  19         45.14         45.29         4.63 o
   5   9  19         18.97         15.45         1.83 o
   6   9  19         12.52         17.24         2.05 o
   0  10  19        338.29        353.42        16.13 o
   1  10  19          1.26         12.05        10.38 o
   2  10  19          1.77          1.67         1.69 o
   3  10  19          6.53          6.57         1.84 o
   4  10  19         75.60         79.77         3.99 o
   5  10  19        165.63        178.67         5.73 o
   1  11  19        552.35        548.06        11.50 o
   2  11  19         14.59         15.82         2.09 o
   3  11  19         74.45         84.11         4.70 o
   4  11  19         51.67         55.48         3.79 o
   5  11  19         42.25         51.69         3.51 o
   0  12  19         60.15         76.22         5.56 o
   1  12  19         38.64         32.03         3.29 o
   2  12  19         45.07         43.16         3.17 o
   3  12  19        296.96        314.16         8.48 o
   4  12  19         20.15         19.28         2.63 o
   1  13  19         55.43         67.38         3.31 o
   2  13  19          3.53          2.07         1.30 o
   3  13  19         27.99         29.92         2.49 o
   0  14  19          0.02          0.53         2.04 o
   1  14  19          1.60          3.66         2.62 o
   0   0  20       1701.19       1654.55        53.90 o
   1   0  20         34.33         31.61         6.85 o
   2   0  20         17.30         14.95         3.06 o
   3   0  20         84.46         63.16         4.38 o
   4   0  20          8.69          5.25         2.13 o
   5   0  20         51.10         48.92         4.12 o
   6   0  20        124.26        126.36         5.92 o
   7   0  20        176.72        184.99         6.62 o
   1   1  20       1140.52       1163.03        21.51 o
   2   1  20        631.76        587.37         8.63 o
   3   1  20        487.40        434.00         8.25 o
   4   1  20         21.06         20.80         2.28 o
   5   1  20        139.77        139.75         4.56 o
   6   1  20          5.04          7.58         1.33 o
   7   1  20        126.27        119.14         4.50 o
   0   2  20        419.12        447.42        18.93 o
   1   2  20       1430.69       1452.37        31.07 o
   2   2  20          0.47          2.67         1.28 o
   3   2  20        323.32        325.38         7.68 o
   4   2  20        116.32        116.92         4.51 o
   5   2  20        253.90        264.23         6.52 o
   6   2  20         43.90         38.13         2.82 o
   7   2  20          1.04          2.49         1.66 o
   1   3  20         38.87         42.26         2.81 o
   2   3  20        203.30        204.74         5.07 o
   3   3  20       1293.91       1233.58        13.19 o
   4   3  20         71.63         75.91         3.52 o
   5   3  20         18.56         15.41         1.99 o
   6   3  20         18.15         16.49         2.05 o
   7   3  20         60.32         64.21         4.04 o
   0   4  20       1068.95       1041.61        20.21 o
   1   4  20       1611.10       1466.20        16.53 o
   2   4  20        655.61        615.01         8.79 o
   3   4  20        333.99        323.93         6.51 o
   4   4  20         26.61         23.86         2.18 o
   5   4  20        410.27        400.36         7.44 o
   6   4  20         28.56         26.61         2.38 o
   7   4  20         58.98         66.40         3.45 o
   1   5  20          5.09         11.41         1.54 o
   2   5  20         77.24         82.79         3.53 o
   3   5  20         15.12         16.72         1.79 o
   4   5  20        121.28         94.66         3.48 o
   5   5  20         82.08         73.83         3.24 o
   6   5  20        503.40        511.69        10.66 o
   7   5  20         16.25         19.16         1.94 o
   0   6  20        157.29        132.73         8.00 o
   1   6  20        114.45        114.81         4.59 o
   2   6  20        267.00        236.76         6.14 o
   3   6  20        150.60        155.02         4.81 o
   4   6  20        147.37        142.91         4.59 o
   5   6  20         61.66         68.58         3.25 o
   6   6  20         43.05         52.62         2.95 o
   7   6  20          0.47          2.81         1.86 o
   1   7  20        930.62        898.44        14.57 o
   2   7  20         64.29         63.87         3.21 o
   3   7  20          1.09          1.61         1.50 o
   4   7  20         63.25         59.95         3.07 o
   5   7  20         18.32         18.55         2.13 o
   6   7  20        152.06        168.58         4.64 o
   0   8  20        947.94        924.26        29.16 o
   1   8  20          2.02          3.78         1.96 o
   2   8  20        118.97        119.36         4.75 o
   3   8  20         27.38         22.29         2.22 o
   4   8  20          0.52          1.69         1.51 o
   5   8  20          3.11          2.18         1.47 o
   6   8  20         12.32         11.80         1.45 o
   1   9  20        875.34        878.69        13.95 o
   2   9  20         94.99        106.52         4.74 o
   3   9  20         25.44         16.32         2.17 o
   4   9  20          3.48          4.99         2.00 o
   5   9  20         61.41         62.70         3.25 o
   6   9  20          0.79          1.56         1.76 o
   0  10  20        638.06        641.07        46.58 o
   1  10  20        266.18        264.96         6.98 o
   2  10  20         38.08         26.37         3.01 o
   3  10  20        134.57        123.28         4.71 o
   4  10  20          6.08          8.51         1.81 o
   5  10  20         15.15          9.36         1.47 o
   1  11  20         50.90         48.20         3.11 o
   2  11  20         18.93         19.43         2.43 o
   3  11  20         45.54         50.56         4.43 o
   4  11  20         89.58         86.22         3.87 o
   0  12  20        250.82        272.57        10.84 o
   1  12  20        129.08        136.39         5.98 o
   2  12  20          9.46          7.02         1.59 o
   3  12  20          1.33          4.22         1.78 o
   4  12  20          3.61          2.58         2.02 o
   1  13  20         57.86         64.38         2.80 o
   2  13  20         59.39         68.57         2.97 o
   3  13  20         25.40         27.87         5.13 o
   1   1  21          0.48          0.43         1.37 o
   2   1  21          5.07          4.83         1.21 o
   3   1  21         41.99         38.27         3.07 o
   4   1  21        512.89        510.98         9.68 o
   5   1  21          8.34          9.90         1.63 o
   6   1  21         12.26         13.61         1.67 o
   7   1  21         24.19         25.77         2.19 o
   0   2  21          1.56          7.95         2.13 o
   1   2  21         21.11         27.79         2.21 o
   2   2  21       1079.41        994.49        16.91 o
   3   2  21       1173.34       1050.57        13.78 o
   4   2  21         51.23         53.86         3.19 o
   5   2  21        304.44        287.27         6.67 o
   6   2  21         13.26         15.80         1.83 o
   7   2  21         59.60         70.51         3.59 o
   1   3  21        546.80        520.42         9.33 o
   2   3  21        598.61        593.16         8.67 o
   3   3  21         29.10         33.75         2.52 o
   4   3  21        753.34        758.59        11.01 o
   5   3  21          1.34          1.05         1.40 o
   6   3  21         12.01          8.35         1.85 o
   7   3  21         85.88         77.89         4.11 o
   0   4  21       1180.29       1109.25        25.64 o
   1   4  21          7.46          6.62         1.46 o
   2   4  21        104.77         89.42         3.49 o
   3   4  21        390.91        370.33         6.94 o
   4   4  21         25.56         29.61         2.45 o
   5   4  21        102.18         96.26         3.70 o
   6   4  21         47.06         45.25         2.80 o
   7   4  21          1.74          2.44         1.25 o
   1   5  21        324.22        283.43         6.63 o
   2   5  21         71.83         79.53         3.78 o
   3   5  21          1.01          0.63         1.39 o
   4   5  21        323.37        317.25         6.68 o
   5   5  21         46.33         52.30         2.94 o
   6   5  21         86.30        103.74         4.33 o
   7   5  21        153.90        166.35         5.98 o
   0   6  21         48.97         42.98         5.13 o
   1   6  21         75.98         60.92         4.09 o
   2   6  21         24.75         20.18         2.13 o
   3   6  21         73.04         70.11         3.36 o
   4   6  21         38.59         46.48         2.60 o
   5   6  21         13.34          8.60         1.53 o
   6   6  21         24.68         21.35         1.93 o
   1   7  21        390.43        381.52         9.61 o
   2   7  21        292.02        302.94         7.01 o
   3   7  21         55.28         63.10         3.33 o
   4   7  21         62.48         50.45         2.78 o
   5   7  21          5.18          4.05         1.61 o
   6   7  21         46.07         55.68         2.81 o
   0   8  21         15.38         12.69         4.90 o
   1   8  21         58.66         60.72         4.10 o
   2   8  21       1407.03       1446.87        20.46 o
   3   8  21         68.30         58.21         3.14 o
   4   8  21         28.56         29.02         2.58 o
   5   8  21         21.29         26.28         2.18 o
   6   8  21         74.29         79.19         4.28 o
   1   9  21          0.35         10.65         3.15 o
   2   9  21        589.26        564.01        13.60 o
   3   9  21         20.40         18.04         2.13 o
   4   9  21          6.20          4.63         1.72 o
   5   9  21         33.17         32.83         2.31 o
   0  10  21          3.49          4.92         3.82 o
   1  10  21         39.35         36.04         3.54 o
   2  10  21         41.92         32.79         3.10 o
   3  10  21        357.06        352.04         9.90 o
   4  10  21         20.29         25.46         2.54 o
   5  10  21        109.42        115.45         7.85 o
   1  11  21         41.81         40.17         3.61 o
   2  11  21          0.48          0.41         2.22 o
   3  11  21         47.24         46.30         3.11 o
   4  11  21        148.68        176.09         5.76 o
   0  12  21        655.28        754.18        19.81 o
   1  12  21          0.26          0.16         1.61 o
   2  12  21         70.60         74.85         3.71 o
   3  12  21          6.42          6.80         1.59 o
   1  13  21        275.24        279.68         5.70 o
   2  13  21         93.83         91.09         5.63 o
   0   0  22       2707.68       2713.17        43.43 o
   1   0  22          3.48          2.86         2.60 o
   2   0  22        296.95        294.66        10.06 o
   3   0  22        262.52        231.11        10.64 o
   4   0  22         55.25         45.97         4.33 o
   5   0  22         15.30         12.22         2.37 o
   6   0  22         10.31         10.54         1.98 o
   7   0  22        323.33        363.33        11.71 o
   1   1  22          0.01          0.98         1.53 o
   2   1  22        112.99         94.37         3.94 o
   3   1  22          5.72          3.29         1.67 o
   4   1  22         27.78         25.63         2.41 o
   5   1  22          1.10          2.21         1.33 o
   6   1  22          6.30          5.97         1.48 o
   7   1  22         99.32         98.43         4.38 o
   0   2  22        345.51        333.61        10.44 o
   1   2  22       1005.20        982.19        13.91 o
   2   2  22       1408.82       1387.47        17.37 o
   3   2  22        216.91        224.07         6.46 o
   4   2  22         23.80         24.44         2.34 o
   5   2  22         58.68         63.25         3.44 o
   6   2  22         10.68          9.69         1.66 o
   7   2  22          0.01          0.89         1.22 o
   1   3  22         12.44         10.34         1.89 o
   2   3  22        927.93        883.29        11.18 o
   3   3  22       1425.76       1328.56        14.50 o
   4   3  22       1604.65       1636.34        19.80 o
   5   3  22         22.49         16.76         2.04 o
   6   3  22         93.80         99.20         4.23 o
   7   3  22          4.92          2.64         1.23 o
   0   4  22        337.42        280.26        11.44 o
   1   4  22        348.35        333.93         7.21 o
   2   4  22        133.58        102.89         3.79 o
   3   4  22        421.63        369.19         7.28 o
   4   4  22        918.58        885.93        11.66 o
   5   4  22        463.26        446.05         7.39 o
   6   4  22          2.27          2.80         1.31 o
   1   5  22         30.40         33.97         2.54 o
   2   5  22        891.16        855.52        11.63 o
   3   5  22        199.50        162.12         4.64 o
   4   5  22        208.32        217.83         5.45 o
   5   5  22         35.92         24.32         2.05 o
   6   5  22         58.94         61.20         3.18 o
   0   6  22          2.54         12.96         3.77 o
   1   6  22         75.14         72.73         4.45 o
   2   6  22        307.93        304.19         7.83 o
   3   6  22         64.21         66.26         3.20 o
   4   6  22        119.84        119.10         3.83 o
   5   6  22         59.33         68.82         3.22 o
   6   6  22         91.24        106.94         3.82 o
   1   7  22        816.84        829.25        13.98 o
   2   7  22        333.27        344.01         7.40 o
   3   7  22        420.05        460.81         8.31 o
   4   7  22         10.06         13.74         1.68 o
   5   7  22         93.99         88.07         3.96 o
   6   7  22          9.23         15.06         1.73 o
   0   8  22        494.10        536.55        35.39 o
   1   8  22         21.23         26.65         2.99 o
   2   8  22        699.52        737.42        12.96 o
   3   8  22         95.92        102.89         3.98 o
   4   8  22         92.20        107.14         4.04 o
   5   8  22          0.03          1.05         1.15 o
   1   9  22        725.30        740.59        12.62 o
   2   9  22         10.59         13.61         2.41 o
   3   9  22          0.02         -0.10         1.57 o
   4   9  22          9.21         17.23         2.35 o
   5   9  22          9.07          6.29         1.55 o
   0  10  22          7.31         12.09         4.44 o
   1  10  22        205.02        222.87         8.34 o
   2  10  22         14.93         13.32         1.85 o
   3  10  22         25.90         28.01         2.61 o
   4  10  22         85.90         89.32         3.48 o
   1  11  22         68.23         71.24         4.99 o
   2  11  22          5.63          4.80         1.50 o
   3  11  22        112.29        135.43         4.67 o
   4  11  22         28.42         42.35         3.34 o
   0  12  22         92.42        103.24         6.38 o
   1  12  22         69.22         77.88         3.73 o
   2  12  22        109.04        127.50         4.86 o
   3  12  22          1.35          0.78         1.98 o
   1  13  22         54.33         53.77         4.32 o
   1   1  23        149.96        163.05         5.65 o
   2   1  23          7.55         10.72         1.80 o
   3   1  23        106.30         97.74         4.66 o
   4   1  23        574.07        581.77         9.53 o
   5   1  23         16.33         16.03         1.92 o
   6   1  23          1.34          1.72         1.09 o
   7   1  23         18.42         17.24         2.82 o
   0   2  23          4.79          1.77         2.25 o
   1   2  23        165.98        154.67         5.26 o
   2   2  23       1029.42        966.11        11.74 o
   3   2  23        122.85        108.92         4.29 o
   4   2  23        134.12        127.81         4.84 o
   5   2  23          5.51          6.83         1.54 o
   6   2  23          3.89          2.69         1.20 o
   1   3  23         42.89         49.05         3.00 o
   2   3  23         15.58         20.03         2.10 o
   3   3  23        116.76        103.42         4.18 o
   4   3  23        153.83        144.25         5.11 o
   5   3  23          2.01          1.98         1.44 o
   6   3  23         12.77         10.02         1.77 o
   0   4  23        110.79         91.03         6.78 o
   1   4  23         13.36         11.12         1.93 o
   2   4  23        175.59        170.00         4.78 o
   3   4  23        147.49        120.38         4.23 o
   4   4  23         13.27         12.49         1.87 o
   5   4  23         63.03         57.16         2.71 o
   6   4  23        240.82        253.73         7.39 o
   1   5  23         76.79         68.35         3.22 o
   2   5  23        130.41        114.77         4.44 o
   3   5  23         68.90         54.63         2.80 o
   4   5  23        901.52        867.26        11.01 o
   5   5  23         13.94         16.83         1.78 o
   6   5  23         94.56         87.41         3.41 o
   0   6  23        899.23        896.81        20.50 o
   1   6  23          2.99          2.35         2.02 o
   2   6  23        389.50        397.47         8.39 o
   3   6  23        287.72        310.40         7.31 o
   4   6  23         35.25         43.54         2.50 o
   5   6  23        101.65        106.28         4.30 o
   6   6  23         14.61         15.94         1.99 o
   1   7  23        248.41        245.22         7.69 o
   2   7  23        247.22        253.69         6.88 o
   3   7  23          0.31         -0.44         1.40 o
   4   7  23         76.13         85.50         3.22 o
   5   7  23         12.94         14.96         2.17 o
   0   8  23         18.45         21.53         6.51 o
   1   8  23        277.87        294.20         7.46 o
   2   8  23        727.41        730.33        11.54 o
   3   8  23         14.15         14.93         2.11 o
   4   8  23         31.04         34.05         2.78 o
   5   8  23        415.95        447.38         9.26 o
   1   9  23          9.46         11.51         2.79 o
   2   9  23        105.74        103.74         4.70 o
   3   9  23         52.20         53.54         3.12 o
   4   9  23        130.54        141.81         4.50 o
   5   9  23          0.93          0.51         1.53 o
   0  10  23        218.18        253.23        12.10 o
   1  10  23         32.01         40.40         5.17 o
   2  10  23         59.93         65.27         3.96 o
   3  10  23         14.97         13.35         2.43 o
   4  10  23          5.68          8.34         1.72 o
   1  11  23         15.11         19.07         3.18 o
   2  11  23         23.80         21.21         2.22 o
   3  11  23          0.73          1.92         1.70 o
   0  12  23        174.25        192.44         7.02 o
   1  12  23          4.62          4.64         1.78 o
   2  12  23        187.37        231.74         7.74 o
   0   0  24        424.86        450.63        24.97 o
   1   0  24        200.14        197.48         9.70 o
   2   0  24        173.46        150.31         8.49 o
   3   0  24        141.93        137.73        10.43 o
   4   0  24        499.07        464.96        11.23 o
   5   0  24         76.43         69.76         4.90 o
   6   0  24         18.94         22.92         2.78 o
   1   1  24          7.68         15.41         2.03 o
   2   1  24        786.58        771.54        12.48 o
   3   1  24          0.17         -1.32         1.82 o
   4   1  24         29.21         31.28         2.82 o
   5   1  24         29.06         33.43         2.37 o
   6   1  24         54.15         62.25         2.86 o
   0   2  24         84.05         92.27         5.80 o
   1   2  24         96.08         88.05         3.64 o
   2   2  24        735.18        712.05        11.27 o
   3   2  24         50.81         53.29         3.30 o
   4   2  24        200.57        195.52         5.79 o
   5   2  24         87.31         85.94         3.70 o
   6   2  24         63.77         61.16         2.62 o
   1   3  24       2156.56       2113.31        24.53 o
   2   3  24        923.63        874.52        11.74 o
   3   3  24          1.00          2.30         1.67 o
   4   3  24        387.35        385.23         7.99 o
   5   3  24         15.00         13.66         1.58 o
   6   3  24        351.63        373.99         7.69 o
   0   4  24          0.15          0.61         2.46 o
   1   4  24        461.08        439.54         8.80 o
   2   4  24        217.11        225.15         5.68 o
   3   4  24         18.00         21.83         1.94 o
   4   4  24         76.03         86.57         3.64 o
   5   4  24         26.50         22.79         1.87 o
   6   4  24         35.54         31.38         2.46 o
   1   5  24         75.20         88.05         4.10 o
   2   5  24         43.77         44.87         2.68 o
   3   5  24         40.74         29.17         2.11 o
   4   5  24        210.66        212.76         5.36 o
   5   5  24         87.41         84.31         3.59 o
   6   5  24         84.95         94.81         4.02 o
   0   6  24       1243.20       1218.29        23.69 o
   1   6  24         83.78         91.08         4.90 o
   2   6  24         71.30         76.36         3.61 o
   3   6  24         50.67         57.50         3.31 o
   4   6  24         21.57         22.94         2.16 o
   5   6  24        154.37        172.70         5.11 o
   1   7  24         60.62         64.28         4.27 o
   2   7  24          2.99          3.22         1.59 o
   3   7  24          2.47          1.64         1.49 o
   4   7  24        110.65        117.89         4.32 o
   5   7  24         58.29         54.18         3.01 o
   0   8  24         85.75         85.67         8.19 o
   1   8  24         19.59         24.47         2.82 o
   2   8  24        309.66        317.79         7.39 o
   3   8  24         59.37         58.16         3.33 o
   4   8  24         81.86         87.26         4.16 o
   5   8  24          0.02          1.42         1.53 o
   1   9  24         22.91         24.08         4.02 o
   2   9  24         31.60         38.98         2.97 o
   3   9  24        292.35        338.82         6.78 o
   4   9  24         15.19         14.77         1.87 o
   0  10  24        513.59        541.67        13.69 o
   1  10  24         78.96        105.29         7.55 o
   2  10  24        125.67        118.57         4.90 o
   3  10  24          7.67         13.89         2.12 o
   4  10  24         27.39         40.27         5.36 o
   1  11  24        126.06        140.24         5.01 o
   2  11  24          8.54          7.09         1.69 o
   3  11  24         29.81         37.64         3.93 o
   0  12  24          0.01         -3.74         3.74 o
   1  12  24         14.04         16.41         2.22 o
   1   1  25          5.29          7.85         1.52 o
   2   1  25        228.21        216.96         6.24 o
   3   1  25          1.52          3.76         2.14 o
   4   1  25          0.02          0.40         1.50 o
   5   1  25        263.30        267.98         5.97 o
   6   1  25         30.11         29.45         2.04 o
   0   2  25        398.98        346.11        10.84 o
   1   2  25        137.86        121.16         4.23 o
   2   2  25          4.85          3.02         1.92 o
   3   2  25        176.17        181.69         6.10 o
   4   2  25         33.16         31.91         2.74 o
   5   2  25          1.77          0.58         1.14 o
   6   2  25        127.84        133.13         3.92 o
   1   3  25       1136.26       1170.03        17.70 o
   2   3  25        421.68        386.95         8.83 o
   3   3  25        592.92        560.63         9.59 o
   4   3  25        192.84        168.95         5.56 o
   5   3  25         60.45         54.44         2.66 o
   6   3  25         69.66         63.30         3.03 o
   0   4  25         15.80          8.64         3.82 o
   1   4  25        115.82        110.48         4.28 o
   2   4  25         17.34         14.86         2.21 o
   3   4  25         69.21         55.73         2.91 o
   4   4  25         40.83         34.64         2.51 o
   5   4  25         32.11         31.48         2.00 o
   6   4  25         20.39         17.24         2.82 o
   1   5  25          0.52          1.39         1.47 o
   2   5  25         41.79         36.64         2.57 o
   3   5  25          2.67          0.51         1.37 o
   4   5  25         12.80         12.69         1.62 o
   5   5  25         12.70         14.26         1.93 o
   0   6  25        586.84        567.57        16.05 o
   1   6  25        219.71        230.44         7.33 o
   2   6  25        301.14        310.88         7.07 o
   3   6  25        253.47        271.40         6.40 o
   4   6  25          8.32          7.41         1.44 o
   5   6  25        400.18        436.00         8.97 o
   1   7  25        232.20        235.92         7.21 o
   2   7  25         21.39         25.05         2.24 o
   3   7  25        209.80        215.25         5.55 o
   4   7  25        115.45        138.45         4.73 o
   5   7  25         11.11          9.93         2.35 o
   0   8  25         27.08         28.98         5.00 o
   1   8  25         96.57        105.05         5.23 o
   2   8  25         78.08         88.36         3.92 o
   3   8  25        145.50        164.02         5.31 o
   4   8  25         26.54         29.30         2.72 o
   1   9  25         15.71         15.21         3.57 o
   2   9  25         48.92         53.23         3.15 o
   3   9  25          1.15          7.07         2.45 o
   4   9  25        126.37        131.51         5.34 o
   0  10  25          0.04          7.49         5.07 o
   1  10  25         15.21         13.37         2.98 o
   2  10  25          2.48          4.00         1.49 o
   3  10  25          1.49          2.01         1.34 o
   1  11  25          1.43          3.08         2.08 o
   2  11  25         45.21         66.14         5.97 o
   0   0  26          2.05         -1.81         4.89 o
   1   0  26        147.34        130.26         6.83 o
   2   0  26        306.49        301.43        10.23 o
   3   0  26        194.10        195.93         9.72 o
   4   0  26        345.46        354.15        10.71 o
   5   0  26         10.53          7.61         2.34 o
   6   0  26          0.64          0.97         2.47 o
   1   1  26        102.62        111.81         4.27 o
   2   1  26         23.45         26.61         2.44 o
   3   1  26         23.78         25.62         2.84 o
   4   1  26        314.94        317.68         7.54 o
   5   1  26         24.90         32.79         2.33 o
   6   1  26        259.45        259.37         9.62 o
   0   2  26       2026.94       2108.09        26.35 o
   1   2  26         38.27         37.19         2.43 o
   2   2  26         67.11         68.82         3.91 o
   3   2  26          0.79          0.06         1.93 o
   4   2  26        125.40        125.39         5.04 o
   5   2  26          1.08          1.10         1.06 o
   1   3  26        487.00        538.26         9.57 o
   2   3  26         38.91         42.37         3.15 o
   3   3  26          7.72          4.41         1.68 o
   4   3  26        100.85         88.49         4.24 o
   5   3  26         26.97         28.58         1.87 o
   0   4  26         69.58         62.98         4.85 o
   1   4  26        392.76        368.30         7.85 o
   2   4  26        607.55        602.74        10.62 o
   3   4  26        407.46        392.58         7.64 o
   4   4  26         11.12         16.51         2.07 o
   5   4  26         54.39         53.54         2.64 o
   1   5  26         53.61         64.60         3.45 o
   2   5  26         63.36         64.90         3.34 o
   3   5  26         93.16         94.29         3.75 o
   4   5  26         35.87         42.96         3.15 o
   5   5  26          5.66          5.05         1.57 o
   0   6  26         23.39         31.87         6.73 o
   1   6  26          4.52          5.93         2.63 o
   2   6  26         57.36         53.96         3.00 o
   3   6  26         20.66         16.70         2.02 o
   4   6  26         14.99         21.30         2.07 o
   5   6  26         37.99         44.03         4.02 o
   1   7  26        216.02        234.34         7.56 o
   2   7  26         58.76         67.50         3.24 o
   3   7  26         44.09         48.42         3.10 o
   4   7  26        295.97        303.41         6.86 o
   0   8  26         98.33        116.44         7.10 o
   1   8  26          5.28          5.65         2.29 o
   2   8  26         30.62         34.64         2.46 o
   3   8  26          0.94          1.84         1.45 o
   4   8  26        109.52        107.50         4.96 o
   1   9  26          5.13          6.96         2.29 o
   2   9  26        187.12        225.33         5.65 o
   3   9  26         67.55         65.66         3.63 o
   0  10  26        133.81        142.52        10.94 o
   1  10  26          8.09         15.28         1.79 o
   2  10  26          3.55          2.75         1.81 o
   1  11  26          1.19          1.80         1.51 o
   1   1  27          2.51          1.46         1.45 o
   2   1  27        196.28        202.20         6.29 o
   3   1  27         93.83         94.25         4.72 o
   4   1  27          6.82         10.42         1.86 o
   5   1  27          8.61          6.75         1.45 o
   0   2  27        770.66        850.25        16.50 o
   1   2  27        180.64        180.56         4.93 o
   2   2  27        118.18        140.10         4.86 o
   3   2  27         76.39         76.45         3.82 o
   4   2  27         13.16         15.06         1.81 o
   5   2  27          8.08          8.84         1.17 o
   1   3  27         50.78         56.81         3.31 o
   2   3  27        185.16        181.71         5.80 o
   3   3  27         98.89         97.76         4.15 o
   4   3  27          9.71          6.14         1.54 o
   5   3  27          0.40          0.32         1.19 o
   0   4  27        593.94        605.78        14.45 o
   1   4  27        112.74        112.94         4.74 o
   2   4  27        316.90        300.83         7.26 o
   3   4  27         40.58         37.00         3.45 o
   4   4  27          1.37          1.57         1.35 o
   5   4  27          5.56          3.45         1.25 o
   1   5  27        594.79        610.95         9.04 o
   2   5  27          9.23          8.48         1.64 o
   3   5  27         36.23         37.97         3.06 o
   4   5  27         14.33         15.62         2.03 o
   5   5  27         29.52         31.13         2.78 o
   0   6  27        111.25        133.20        25.20 o
   1   6  27         58.22         56.93         3.57 o
   2   6  27         31.00         27.85         2.16 o
   3   6  27          0.77          1.72         1.54 o
   4   6  27         20.58         21.36         2.43 o
   1   7  27         16.67         11.83         2.21 o
   2   7  27         29.41         28.49         2.20 o
   3   7  27         25.28         27.51         2.75 o
   4   7  27        124.91        141.78         7.02 o
   0   8  27        366.92        399.86        14.33 o
   1   8  27         16.77         20.61         2.51 o
   2   8  27        120.46        128.33         4.00 o
   3   8  27        498.75        572.35         9.11 o
   1   9  27          7.26          3.30         1.59 o
   2   9  27         39.33         41.53         2.71 o
   3   9  27          0.03          0.59         2.28 o
   0  10  27         32.39         31.67         3.60 o
   1  10  27         29.58         30.93         3.38 o
   0   0  28        112.34        111.20         8.90 o
   1   0  28         12.27          7.83         2.07 o
   2   0  28         57.57         60.77         4.55 o
   3   0  28          3.52          5.83         2.41 o
   4   0  28        132.23        155.14         8.41 o
   5   0  28        271.17        282.13        10.76 o
   1   1  28        111.19        130.60         4.35 o
   2   1  28        206.41        207.05         5.75 o
   3   1  28         24.38         21.38         2.30 o
   4   1  28         15.03          8.33         1.52 o
   5   1  28         56.46         50.19         2.42 o
   0   2  28       1162.38       1201.68        17.32 o
   1   2  28          3.21          4.74         1.71 o
   2   2  28          3.76          2.24         1.41 o
   3   2  28          1.29          0.50         1.45 o
   4   2  28          1.97          1.83         1.15 o
   5   2  28          1.91          3.48         1.21 o
   1   3  28         29.07         34.41         2.82 o
   2   3  28        177.98        172.64         5.07 o
   3   3  28         21.85         21.30         1.99 o
   4   3  28          4.20          5.73         1.20 o
   5   3  28         22.71         19.63         2.00 o
   0   4  28       1316.69       1410.37        20.49 o
   1   4  28          9.79          8.69         1.79 o
   2   4  28         50.02         44.22         2.59 o
   3   4  28         47.78         49.57         2.82 o
   4   4  28          0.65          1.20         1.04 o
   1   5  28        130.13        137.21         4.45 o
   2   5  28          0.96          0.93         1.62 o
   3   5  28         40.76         36.75         2.65 o
   4   5  28          4.08          4.92         1.19 o
   0   6  28         16.03         22.54         4.16 o
   1   6  28          0.96         -0.12         1.78 o
   2   6  28         13.78         13.39         1.95 o
   3   6  28          0.44          1.31         1.56 o
   4   6  28        134.61        133.81         4.94 o
   1   7  28         34.42         38.93         4.10 o
   2   7  28         55.06         62.38         4.17 o
   3   7  28         10.41         12.97         1.88 o
   0   8  28         53.39         44.75         7.37 o
   1   8  28          9.90         11.34         1.63 o
   2   8  28         34.28         42.27         2.96 o
   3   8  28        118.16        124.11         8.93 o
   1   9  28         40.89         48.19         2.70 o
   2   9  28         14.77         14.45         2.61 o
   1   1  29          0.47          1.63         1.44 o
   2   1  29         14.89         14.91         1.96 o
   3   1  29         62.45         66.60         3.03 o
   4   1  29          3.05          4.20         1.22 o
   0   2  29        107.25        102.26         6.82 o
   1   2  29         90.39         75.36         3.66 o
   2   2  29          9.88          7.43         1.54 o
   3   2  29        111.98        129.73         4.11 o
   4   2  29        234.44        256.81         6.63 o
   1   3  29       1754.59       1829.80        17.13 o
   2   3  29          3.06          3.69         1.98 o
   3   3  29        214.18        214.98         5.09 o
   4   3  29          4.05          1.03         0.98 o
   0   4  29         11.29         23.14         2.72 o
   1   4  29         55.41         64.31         3.15 o
   2   4  29          0.05          0.61         1.30 o
   3   4  29          0.59          0.43         1.07 o
   4   4  29         19.96         16.46         1.50 o
   1   5  29          4.14          3.36         1.47 o
   2   5  29         68.90         60.94         2.43 o
   3   5  29         82.51         99.39         3.41 o
   4   5  29         50.53         49.50         3.18 o
   0   6  29         45.95         55.01         4.51 o
   1   6  29          0.04         -0.87         1.71 o
   2   6  29          1.39          3.79         1.43 o
   3   6  29        157.30        164.89         4.78 o
   1   7  29          4.21          2.43         1.25 o
   2   7  29          3.62          2.53         1.57 o
   3   7  29          7.04          6.27         1.93 o
   0   8  29        321.28        382.83        12.11 o
   1   8  29          0.88         -1.01         1.45 o
   2   8  29         28.78         52.68         9.02 o
   0   0  30        305.24        389.98        15.08 o
   1   0  30         74.19         90.77         5.80 o
   2   0  30         10.05          8.74         2.44 o
   3   0  30        351.05        359.71        13.97 o
   4   0  30         29.32         20.88         2.65 o
   1   1  30          1.65          3.82         1.83 o
   2   1  30         16.22         15.39         1.71 o
   3   1  30         36.36         38.43         2.20 o
   4   1  30          5.65          2.32         1.07 o
   0   2  30          0.50         -1.18         2.57 o
   1   2  30          3.40          5.50         1.66 o
   2   2  30        226.97        212.30         5.88 o
   3   2  30         16.09         14.45         1.66 o
   4   2  30          7.18         12.62         1.49 o
   1   3  30        494.03        571.05         8.50 o
   2   3  30         10.65          5.28         1.18 o
   3   3  30        141.83        149.77         3.91 o
   4   3  30         24.82         26.68         3.06 o
   0   4  30        290.13        309.09         8.73 o
   1   4  30         37.83         37.69         2.30 o
   2   4  30         13.99          9.80         1.18 o
   3   4  30          2.16          1.59         0.95 o
   1   5  30          0.78          0.25         1.46 o
   2   5  30         18.98         14.00         1.39 o
   3   5  30          3.65          2.24         0.98 o
   0   6  30         30.14         29.33         4.56 o
   1   6  30          4.92          7.53         2.81 o
   2   6  30         35.56         38.29         3.28 o
   3   6  30         12.60          8.31         2.76 o
   1   7  30         82.67         97.29         4.13 o
   2   7  30         19.81         21.47         2.39 o
   0   8  30        115.41        140.71         9.25 o
   1   1  31         41.18         46.40         2.95 o
   2   1  31          1.20          2.65         1.25 o
   3   1  31          5.75          4.52         1.11 o
   0   2  31         38.66         38.95         4.05 o
   1   2  31        211.75        232.78         5.66 o
   2   2  31          0.11          0.58         0.94 o
   3   2  31        119.54        126.22         4.11 o
   1   3  31        112.91        126.04         3.79 o
   2   3  31         10.01          9.52         1.12 o
   3   3  31         31.04         26.99         1.63 o
   0   4  31        240.97        223.05         8.03 o
   1   4  31        141.47        154.12         4.27 o
   2   4  31        187.73        185.45         4.08 o
   3   4  31         43.99         45.29         3.91 o
   1   5  31         47.29         44.86         2.69 o
   2   5  31         22.93         20.08         2.50 o
   0   6  31          1.94          2.92         4.72 o
   1   6  31          9.38          7.56         2.12 o
   0   0  32         18.05         17.38         4.91 o
   1   0  32         42.82         48.99         5.18 o
   2   0  32         39.51         37.43         3.46 o
   3   0  32        254.01        291.96         7.84 o
   1   1  32          0.25          1.04         1.59 o
   2   1  32         26.65         28.72         1.62 o
   3   1  32          0.11          0.23         1.05 o
   0   2  32          0.01         -1.30         2.00 o
   1   2  32        126.86        136.78         4.33 o
   2   2  32         67.63         72.58         3.05 o
   1   3  32          9.98          6.24         1.43 o
   2   3  32         13.89         17.52         1.61 o
   0   4  32         31.23         31.22         2.89 o
   1   4  32        182.20        193.29         5.03 o
   2   4  32         74.75         76.07         6.89 o
   1   5  32        116.04        108.47         5.73 o
   1   1  33         32.04         33.02         2.67 o
   2   1  33         48.51         55.65         3.09 o
   0   2  33        108.45         96.70         5.99 o
   1   2  33         22.58         24.24         2.27 o
   1   3  33        518.86        504.78        16.85 o
                                                
